# Supplementary material for: Guilotes, a new genus of Coelotinae spiders from Guangxi Zhuang Autonomous Region, China (Araneae, Agelenidae)
Source: Zookeys. 2018 Dec 4;(802):1–17. doi: 10.3897/zookeys.802.29913 (PMC6290050; doi:10.3897/zookeys.802.29913)
Supplement: XML Treatment for Guilotes [file zookeys.802.29913-treatment1.xml]

<!DOCTYPE tp:taxon-treatment
  PUBLIC "-//TaxonX//DTD Taxonomic Treatment Publishing DTD v0 20100105//EN" "tax-treatment-NSO.dtd">
<tp:taxon-treatment xmlns:tp="http://www.plazi.org/taxpub"><tp:treatment-meta><kwd-group><label>Taxon classification</label><kwd><named-content xmlns:xlink="http://www.w3.org/1999/xlink" content-type="kingdom">Animalia</named-content></kwd><kwd><named-content xmlns:xlink="http://www.w3.org/1999/xlink" content-type="order">Araneae</named-content></kwd><kwd><named-content xmlns:xlink="http://www.w3.org/1999/xlink" content-type="family">Agelenidae</named-content></kwd></kwd-group><mixed-citation publication-type="journal"><person-group><name><surname>Li</surname><given-names>Bing</given-names></name><name><surname>Zhao</surname><given-names>Zhe</given-names></name><name><surname>Chen</surname><given-names>Haifeng</given-names></name><name><surname>Wu</surname><given-names>Zhiyan</given-names></name><name><surname>Zhang</surname><given-names>Chuntian</given-names></name><name><surname>Li</surname><given-names>Shuqiang</given-names></name></person-group><article-title><italic><tp:taxon-name><tp:taxon-name-part taxon-name-part-type="genus" reg="Guilotes">Guilotes</tp:taxon-name-part></tp:taxon-name></italic>, a new genus of <tp:taxon-name><tp:taxon-name-part taxon-name-part-type="subfamily">Coelotinae</tp:taxon-name-part></tp:taxon-name> spiders from Guangxi Zhuang Autonomous Region, China (<tp:taxon-name><tp:taxon-name-part taxon-name-part-type="order">Araneae</tp:taxon-name-part></tp:taxon-name>, <tp:taxon-name><tp:taxon-name-part taxon-name-part-type="family">Agelenidae</tp:taxon-name-part></tp:taxon-name>)</article-title><source>Zookeys</source><day>4</day><month>12</month><year>2018</year><volume>2018</volume><issue>802</issue><fpage>1</fpage><lpage>17</lpage><pub-id pub-id-type="doi">10.3897/zookeys.802.29913</pub-id></mixed-citation></tp:treatment-meta><tp:nomenclature><label>Genus</label><tp:taxon-name>
                <tp:taxon-name-part taxon-name-part-type="genus" reg="Guilotes">Guilotes</tp:taxon-name-part>
                <object-id xmlns:xlink="http://www.w3.org/1999/xlink" content-type="zoobank" xlink:type="simple">http://zoobank.org/024F72C8-3B81-4F0A-96C6-B25424ADB896</object-id>
              </tp:taxon-name><tp:taxon-authority>Z. Zhao &amp; S. Li</tp:taxon-authority><tp:taxon-status xmlns:xlink="http://www.w3.org/1999/xlink" xlink:type="simple">gen. n.</tp:taxon-status><xref ref-type="fig" rid="F1">Figs 1</xref><xref ref-type="fig" rid="F2">, 2</xref><xref ref-type="fig" rid="F3">, 3</xref><xref ref-type="fig" rid="F4">, 4</xref><xref ref-type="fig" rid="F5">, 5</xref><xref ref-type="fig" rid="F6">, 6</xref><xref ref-type="fig" rid="F7">, 7</xref><xref ref-type="fig" rid="F8">, 8</xref></tp:nomenclature><tp:treatment-sec sec-type="type species" id="SECID0EJJAE"><title>Type species.</title><p><italic><tp:taxon-name><tp:taxon-name-part taxon-name-part-type="genus" reg="Guilotes">Guilotes</tp:taxon-name-part><tp:taxon-name-part taxon-name-part-type="species" reg="ludiensis">ludiensis</tp:taxon-name-part></tp:taxon-name></italic> Z. Zhao &amp; S. Li, sp. n.</p></tp:treatment-sec><tp:treatment-sec sec-type="etymology" id="SECID0E1JAE"><title>Etymology.</title><p>The generic name is derived from the pinyin word “Gui”, referring to the Guangxi Zhuang Autonomous Region (Gui is a short name for Guangxi) where the genus is distributed, and “-<italic>lotes</italic>” as part of <italic><tp:taxon-name><tp:taxon-name-part taxon-name-part-type="genus" reg="Notiocoelotes">Notiocoelotes</tp:taxon-name-part></tp:taxon-name></italic>, which is similar to the new genus. The gender is masculine.</p></tp:treatment-sec><tp:treatment-sec sec-type="diagnosis" id="SECID0EJKAE"><title>Diagnosis.</title><p>The males of the genus <italic><tp:taxon-name><tp:taxon-name-part taxon-name-part-type="genus" reg="Guilotes">Guilotes</tp:taxon-name-part></tp:taxon-name></italic> are similar to those of the genus <italic><tp:taxon-name><tp:taxon-name-part taxon-name-part-type="genus" reg="Notiocoelotes">Notiocoelotes</tp:taxon-name-part></tp:taxon-name></italic> by cymbial furrow long (Figs <xref ref-type="fig" rid="F1">1C</xref>, <xref ref-type="fig" rid="F3">3C</xref>, <xref ref-type="fig" rid="F5">5C</xref>) and embolus long and filiform (Figs <xref ref-type="fig" rid="F1">1B</xref>, <xref ref-type="fig" rid="F3">3B</xref>, <xref ref-type="fig" rid="F5">5B</xref>), but can be distinguished by the chelicerae with 5–6 promarginal and five retromarginal teeth; the presence of a patellar apophysis (Figure <xref ref-type="fig" rid="F1">1C</xref>) and conductor short not reaching the embolus base (Figure <xref ref-type="fig" rid="F1">1B</xref>). The females of the genus <italic><tp:taxon-name><tp:taxon-name-part taxon-name-part-type="genus" reg="Guilotes">Guilotes</tp:taxon-name-part></tp:taxon-name></italic> are similar to those of the genus <italic><tp:taxon-name><tp:taxon-name-part taxon-name-part-type="genus" reg="Notiocoelotes">Notiocoelotes</tp:taxon-name-part></tp:taxon-name></italic> by atrium oval and posterior (Figs <xref ref-type="fig" rid="F2">2A</xref>, <xref ref-type="fig" rid="F4">4A</xref>, <xref ref-type="fig" rid="F6">6A</xref>, <xref ref-type="fig" rid="F7">7A</xref>), hoods absent, copulatory ducts large, but can be distinguished by the chelicerae with 4–6 promarginal and 5–6 retromarginal teeth, the absence of a tongue-shaped atrial scape (Figure <xref ref-type="fig" rid="F2">2A</xref>), and the presence of two epigynal teeth (Figure <xref ref-type="fig" rid="F2">2A</xref>, absent in <italic><tp:taxon-name><tp:taxon-name-part taxon-name-part-type="genus" reg="Guilotes">G.</tp:taxon-name-part><tp:taxon-name-part taxon-name-part-type="species" reg="qingshitanensis">qingshitanensis</tp:taxon-name-part></tp:taxon-name></italic> sp. n. (Figure <xref ref-type="fig" rid="F4">4A</xref>)).</p><fig id="F1" position="float" orientation="portrait"><label>Figure 1.</label><caption><p>Left male palp of <italic><tp:taxon-name><tp:taxon-name-part taxon-name-part-type="genus" reg="Guilotes">Guilotes</tp:taxon-name-part><tp:taxon-name-part taxon-name-part-type="species" reg="ludiensis">ludiensis</tp:taxon-name-part></tp:taxon-name></italic> sp. n., holotype. <bold>A</bold> Prolateral view <bold>B</bold> Ventral view <bold>C</bold> Retrolateral view.</p></caption><graphic xmlns:xlink="http://www.w3.org/1999/xlink" xlink:href="zookeys-802-001-g001.jpg" position="float" orientation="portrait" xlink:type="simple" id="oo_246637.jpg"/></fig><fig id="F2" position="float" orientation="portrait"><label>Figure 2.</label><caption><p>Epigyne and habitus of <italic><tp:taxon-name><tp:taxon-name-part taxon-name-part-type="genus" reg="Guilotes">Guilotes</tp:taxon-name-part><tp:taxon-name-part taxon-name-part-type="species" reg="ludiensis">ludiensis</tp:taxon-name-part></tp:taxon-name></italic> sp. n. <bold>A</bold> Epigyne, ventral <bold>B</bold> Vulva, dorsal <bold>C</bold> Male habitus, dorsal <bold>D</bold> Female habitus, dorsal <bold>E</bold> Female habitus, ventral. Scale bar equal for <bold>D</bold> and <bold>E</bold>.</p></caption><graphic xmlns:xlink="http://www.w3.org/1999/xlink" xlink:href="zookeys-802-001-g002.jpg" position="float" orientation="portrait" xlink:type="simple" id="oo_246638.jpg"/></fig><fig id="F3" position="float" orientation="portrait"><label>Figure 3.</label><caption><p>Left male palp of <italic><tp:taxon-name><tp:taxon-name-part taxon-name-part-type="genus" reg="Guilotes">Guilotes</tp:taxon-name-part><tp:taxon-name-part taxon-name-part-type="species" reg="qingshitanensis">qingshitanensis</tp:taxon-name-part></tp:taxon-name></italic> sp. n., holotype. <bold>A</bold> Prolateral view <bold>B</bold> Ventral view <bold>C</bold> Retrolateral view.</p></caption><graphic xmlns:xlink="http://www.w3.org/1999/xlink" xlink:href="zookeys-802-001-g003.jpg" position="float" orientation="portrait" xlink:type="simple" id="oo_246639.jpg"/></fig><fig id="F4" position="float" orientation="portrait"><label>Figure 4.</label><caption><p>Epigyne and habitus of <italic><tp:taxon-name><tp:taxon-name-part taxon-name-part-type="genus" reg="Guilotes">Guilotes</tp:taxon-name-part><tp:taxon-name-part taxon-name-part-type="species" reg="qingshitanensis">qingshitanensis</tp:taxon-name-part></tp:taxon-name></italic> sp. n. <bold>A</bold> Epigyne, ventral <bold>B</bold> Vulva, dorsal <bold>C</bold> Male habitus, dorsal <bold>D</bold> Female habitus, dorsal <bold>E</bold> Female habitus, ventral. Scale bars equal for <bold>C–E</bold>.</p></caption><graphic xmlns:xlink="http://www.w3.org/1999/xlink" xlink:href="zookeys-802-001-g004.jpg" position="float" orientation="portrait" xlink:type="simple" id="oo_246640.jpg"/></fig></tp:treatment-sec><tp:treatment-sec sec-type="description" id="SECID0EYRAE"><title>Description.</title><p>Medium sized spiders, with total length 4.17–8.66. Carapace yellowish brown; cephalic area, labium, endites and sternum brown; chelicerae dark brown (Figs <xref ref-type="fig" rid="F2">2C–E</xref>, <xref ref-type="fig" rid="F4">4C–E</xref>, <xref ref-type="fig" rid="F6">6C–E</xref>, <xref ref-type="fig" rid="F7">7C–E</xref>). Abdomen gray with dark gray chevron stripes (Figs <xref ref-type="fig" rid="F2">2C–D</xref>, <xref ref-type="fig" rid="F4">4C–D</xref>, <xref ref-type="fig" rid="F6">6C–D</xref>, <xref ref-type="fig" rid="F7">7C</xref>). Spinnerets yellowish brown (Figs <xref ref-type="fig" rid="F2">2C–E</xref>, <xref ref-type="fig" rid="F4">4C–E</xref>, <xref ref-type="fig" rid="F6">6C–E</xref>, <xref ref-type="fig" rid="F7">7C–E</xref>). Legs yellowish brown with dark rings (Figs <xref ref-type="fig" rid="F2">2C–E</xref>, <xref ref-type="fig" rid="F4">4C–E</xref>, <xref ref-type="fig" rid="F6">6C–E</xref>, <xref ref-type="fig" rid="F7">7C–E</xref>). Chelicerae usually with 4–6 promarginal and 5–6 retromarginal teeth. Anterior lateral spinnerets larger than posterior median spinnerets but smaller than <!--PageBreak--><!--PageBreak-->posterior lateral spinnerets; colulus slide-shaped; distal article of the spinneret longer than coxa. Leg formula 4123. Palp: patellar apophysis finger-shaped, <abbrev xmlns:xlink="http://www.w3.org/1999/xlink" xlink:title="retrolateral tibial apophysis" id="ABBRID0EBUAE" xlink:type="simple">RTA</abbrev> large and <abbrev xmlns:xlink="http://www.w3.org/1999/xlink" xlink:title="lateral tibial apophysis" id="ABBRID0EFUAE" xlink:type="simple">LTA</abbrev> small (Figs <xref ref-type="fig" rid="F1">1C</xref>, <xref ref-type="fig" rid="F3">3C</xref>, <xref ref-type="fig" rid="F5">5C</xref>). Cymbial furrow equal to (Figs <xref ref-type="fig" rid="F1">1C</xref>, <xref ref-type="fig" rid="F5">5C</xref>) or longer (Figure <xref ref-type="fig" rid="F3">3C</xref>) than 1/2 length of cymbium. Embolus long and filiform, beginning at 4 to 5 o’clock position (Figs <xref ref-type="fig" rid="F1">1B</xref>, <xref ref-type="fig" rid="F3">3B</xref>, <xref ref-type="fig" rid="F5">5B</xref>). Conductor short and broad with an outgrowth (Figs <xref ref-type="fig" rid="F1">1A</xref>, <xref ref-type="fig" rid="F3">3A</xref>, <xref ref-type="fig" rid="F5">5A</xref>) and a dorsal lamella (<abbrev xmlns:xlink="http://www.w3.org/1999/xlink" xlink:title="lamella of conductor" id="ABBRID0EZVAE" xlink:type="simple">LC</abbrev> = lamella of conductor; Figs <xref ref-type="fig" rid="F1">1C</xref>, <xref ref-type="fig" rid="F3">3C</xref>, <xref ref-type="fig" rid="F5">5C</xref>). Median apophysis broad (Figs <xref ref-type="fig" rid="F1">1C</xref>, <xref ref-type="fig" rid="F5">5C</xref>) or thin, sharp and elongated (Figure <xref ref-type="fig" rid="F3">3C</xref>). Epigyne: with two teeth (Figs <xref ref-type="fig" rid="F2">2A</xref>, <xref ref-type="fig" rid="F6">6A</xref>, <xref ref-type="fig" rid="F7">7A</xref>, absent in <italic><tp:taxon-name><tp:taxon-name-part taxon-name-part-type="genus" reg="Guilotes">G.</tp:taxon-name-part><tp:taxon-name-part taxon-name-part-type="species" reg="qingshitanensis">qingshitanensis</tp:taxon-name-part></tp:taxon-name></italic> sp. n. (Figure <xref ref-type="fig" rid="F4">4A</xref>)). Atrium oval and posterior (Figs <xref ref-type="fig" rid="F2">2A</xref>, <xref ref-type="fig" rid="F4">4A</xref>, <xref ref-type="fig" rid="F6">6A</xref>, <xref ref-type="fig" rid="F7">7A</xref>). Hoods absent. Copulatory openings centrally located (on corners of the atrium; Figs <xref ref-type="fig" rid="F2">2A</xref>, <xref ref-type="fig" rid="F4">4A</xref>, <xref ref-type="fig" rid="F6">6A</xref>, <xref ref-type="fig" rid="F7">7A</xref>). Copulatory duct expanded and sac-like (Figs <xref ref-type="fig" rid="F2">2B</xref>, <xref ref-type="fig" rid="F6">6B</xref>, <xref ref-type="fig" rid="F7">7B</xref>) or elongate and convoluted (Figure <xref ref-type="fig" rid="F4">4B</xref>). Spermathecae long, spermathecae heads long, stretched to the back (Figs <xref ref-type="fig" rid="F2">2B</xref>, <xref ref-type="fig" rid="F4">4B</xref>, <xref ref-type="fig" rid="F6">6B</xref>, <xref ref-type="fig" rid="F7">7B</xref>).</p></tp:treatment-sec><tp:treatment-sec sec-type="natural history" id="SECID0EQZAE"><title>Natural history.</title><p>All species of this genus were collected from moist caves with soluble rock.</p></tp:treatment-sec><tp:treatment-sec sec-type="comments" id="SECID0EVZAE"><title>Comments.</title><p>The new genus was supported as monophyletic within the Guangxi <italic><tp:taxon-name><tp:taxon-name-part taxon-name-part-type="genus" reg="Coelotes">Coelotes</tp:taxon-name-part></tp:taxon-name></italic> group (<xref ref-type="bibr" rid="B23">Zhao and Li 2017</xref>: 993, figure 3 - see ZZ391, ZZ392, ZZ890, and ZZ892). Males and females of each species were collected from the same caves and double-checked using DNA barcoding.</p><p>The divergence time analyses showed the split of <italic><tp:taxon-name><tp:taxon-name-part taxon-name-part-type="genus" reg="Guilotes">Guilotes</tp:taxon-name-part></tp:taxon-name></italic> gen. n. and other close related clades early than 30 million years ago (<xref ref-type="bibr" rid="B23">Zhao and Li 2017</xref>: figure 3, S8). <italic><tp:taxon-name><tp:taxon-name-part taxon-name-part-type="genus" reg="Guilotes">Guilotes</tp:taxon-name-part></tp:taxon-name></italic> and <italic><tp:taxon-name><tp:taxon-name-part taxon-name-part-type="genus" reg="Notiocoelotes">Notiocoelotes</tp:taxon-name-part></tp:taxon-name></italic> are very similar in morphology and present similar distribution areas (<xref ref-type="bibr" rid="B15">Wang et al. 2008</xref>, <xref ref-type="bibr" rid="B10">Liu et al. 2010</xref>, <xref ref-type="bibr" rid="B20">Zhang et al. 2016b</xref>); thus, it is meaningful to distinguish between them.</p></tp:treatment-sec><tp:treatment-sec sec-type="distribution" id="SECID0EN2AE"><title>Distribution.</title><p>Guangxi Zhuang Autonomous Region, China (Figure <xref ref-type="fig" rid="F8">8</xref>).</p></tp:treatment-sec><tp:treatment-sec><!--Section generated to contain objects referenced in tp:taxon-treatment.--><fig id="F5" position="float" orientation="portrait"><label>Figure 5.</label><caption><p>Left male palp of <italic><tp:taxon-name><tp:taxon-name-part taxon-name-part-type="genus" reg="Guilotes">Guilotes</tp:taxon-name-part><tp:taxon-name-part taxon-name-part-type="species" reg="xingpingensis">xingpingensis</tp:taxon-name-part></tp:taxon-name></italic> sp. n., holotype. <bold>A</bold> Prolateral view <bold>B</bold> Ventral view <bold>C</bold> Retrolateral view.</p></caption><graphic xmlns:xlink="http://www.w3.org/1999/xlink" xlink:href="zookeys-802-001-g005.jpg" position="float" orientation="portrait" xlink:type="simple" id="oo_246641.jpg"/></fig><fig id="F6" position="float" orientation="portrait"><label>Figure 6.</label><caption><p>Epigyne and habitus of <italic><tp:taxon-name><tp:taxon-name-part taxon-name-part-type="genus" reg="Guilotes">Guilotes</tp:taxon-name-part><tp:taxon-name-part taxon-name-part-type="species" reg="xingpingensis">xingpingensis</tp:taxon-name-part></tp:taxon-name></italic> sp. n. <bold>A</bold> Epigyne, ventral <bold>B</bold> Vulva, dorsal <bold>C</bold> Male habitus, dorsal <bold>D</bold> Female habitus, dorsal <bold>E</bold> Female habitus, ventral. Scale bars equal for <bold>C–E</bold>.</p></caption><graphic xmlns:xlink="http://www.w3.org/1999/xlink" xlink:href="zookeys-802-001-g006.jpg" position="float" orientation="portrait" xlink:type="simple" id="oo_246642.jpg"/></fig><fig id="F7" position="float" orientation="portrait"><label>Figure 7.</label><caption><p>Epigyne and habitus of <italic><tp:taxon-name><tp:taxon-name-part taxon-name-part-type="genus" reg="Guilotes">Guilotes</tp:taxon-name-part><tp:taxon-name-part taxon-name-part-type="species" reg="yandongensis">yandongensis</tp:taxon-name-part></tp:taxon-name></italic> sp. n. <bold>A</bold> Epigyne, ventral <bold>B</bold> Vulva, dorsal <bold>C</bold> Female habitus, dorsal <bold>D</bold> Female habitus, ventral <bold>E</bold> Female habitus, lateral. Scale bars equal for <bold>C–E</bold>.</p></caption><graphic xmlns:xlink="http://www.w3.org/1999/xlink" xlink:href="zookeys-802-001-g007.jpg" position="float" orientation="portrait" xlink:type="simple" id="oo_246643.jpg"/></fig><fig id="F8" position="float" orientation="portrait"><label>Figure 8.</label><caption><p>Localities of <italic><tp:taxon-name><tp:taxon-name-part taxon-name-part-type="genus" reg="Guilotes">Guilotes</tp:taxon-name-part></tp:taxon-name></italic> species in China. <bold>1</bold><italic><tp:taxon-name><tp:taxon-name-part taxon-name-part-type="genus" reg="Guilotes">G.</tp:taxon-name-part><tp:taxon-name-part taxon-name-part-type="species" reg="ludiensis">ludiensis</tp:taxon-name-part></tp:taxon-name></italic> sp. n. <bold>2</bold><italic><tp:taxon-name><tp:taxon-name-part taxon-name-part-type="genus" reg="Guilotes">G.</tp:taxon-name-part><tp:taxon-name-part taxon-name-part-type="species" reg="qingshitanensis">qingshitanensis</tp:taxon-name-part></tp:taxon-name></italic> sp. n. <bold>3</bold><italic><tp:taxon-name><tp:taxon-name-part taxon-name-part-type="genus" reg="Guilotes">G.</tp:taxon-name-part><tp:taxon-name-part taxon-name-part-type="species" reg="xingpingensis">xingpingensis</tp:taxon-name-part></tp:taxon-name></italic> sp. n. <bold>4</bold><italic><tp:taxon-name><tp:taxon-name-part taxon-name-part-type="genus" reg="Guilotes">G.</tp:taxon-name-part><tp:taxon-name-part taxon-name-part-type="species" reg="yandongensis">yandongensis</tp:taxon-name-part></tp:taxon-name></italic> sp. n.</p></caption><graphic xmlns:xlink="http://www.w3.org/1999/xlink" xlink:href="zookeys-802-001-g008.jpg" position="float" orientation="portrait" xlink:type="simple" id="oo_246644.jpg"/></fig></tp:treatment-sec><ref-list><ref id="B23"><mixed-citation xmlns:xlink="http://www.w3.org/1999/xlink" xlink:type="simple"><person-group><name name-style="western"><surname>Zhao</surname><given-names>Z</given-names></name><name name-style="western"><surname>Li</surname><given-names>S</given-names></name></person-group> (<year>2017</year>) <article-title>Extinction vs. rapid radiation: the juxtaposed evolutionary histories of coelotine spiders support the Eocene-Oligocene orogenesis of the Tibetan Plateau.</article-title><source>Systematic Biology</source><volume>66</volume>(<issue>6</issue>): <fpage>988</fpage>–<lpage>1006</lpage>. <ext-link xlink:type="simple" ext-link-type="doi" xlink:href="10.1093/sysbio/syx042">https://doi.org/10.1093/sysbio/syx042</ext-link></mixed-citation></ref><ref id="B15"><mixed-citation xmlns:xlink="http://www.w3.org/1999/xlink" xlink:type="simple"><person-group><name name-style="western"><surname>Wang</surname><given-names>X</given-names></name><name name-style="western"><surname>Xu</surname><given-names>X</given-names></name><name name-style="western"><surname>Li</surname><given-names>S</given-names></name></person-group> (<year>2008</year>) <italic><tp:taxon-name><tp:taxon-name-part taxon-name-part-type="genus">Notiocoelotes</tp:taxon-name-part></tp:taxon-name></italic>, a new genus of the spider subfamily <tp:taxon-name><tp:taxon-name-part taxon-name-part-type="subfamily">Coelotinae</tp:taxon-name-part></tp:taxon-name> from southeast Asia (<tp:taxon-name><tp:taxon-name-part taxon-name-part-type="order">Araneae</tp:taxon-name-part></tp:taxon-name>, <tp:taxon-name><tp:taxon-name-part taxon-name-part-type="family">Amaurobiidae</tp:taxon-name-part></tp:taxon-name>). Zootaxa 1853: 1–17.</mixed-citation></ref><ref id="B10"><mixed-citation xmlns:xlink="http://www.w3.org/1999/xlink" xlink:type="simple"><person-group><name name-style="western"><surname>Liu</surname><given-names>J</given-names></name><name name-style="western"><surname>Li</surname><given-names>S</given-names></name><name name-style="western"><surname>Pham</surname><given-names>DS</given-names></name></person-group> (<year>2010</year>) <article-title>The coelotine spiders from three national parks in northern Vietnam.</article-title><source>Zootaxa</source><volume>2377</volume>: <fpage>1</fpage>–<lpage>93</lpage>.</mixed-citation></ref><ref id="B20"><mixed-citation xmlns:xlink="http://www.w3.org/1999/xlink" xlink:type="simple"><person-group><name name-style="western"><surname>Zhang</surname><given-names>X</given-names></name><name name-style="western"><surname>Zhao</surname><given-names>Z</given-names></name><name name-style="western"><surname>Zheng</surname><given-names>G</given-names></name><name name-style="western"><surname>Li</surname><given-names>S</given-names></name></person-group> (<year>2016b</year>) <article-title>A further study of the spider genus <italic><tp:taxon-name><tp:taxon-name-part taxon-name-part-type="genus">Notiocoelotes</tp:taxon-name-part></tp:taxon-name></italic> (<tp:taxon-name><tp:taxon-name-part taxon-name-part-type="order">Araneae</tp:taxon-name-part></tp:taxon-name>, <tp:taxon-name><tp:taxon-name-part taxon-name-part-type="family">Agelenidae</tp:taxon-name-part></tp:taxon-name>) from Hainan Island, China.</article-title><source>ZooKeys</source><volume>601</volume>: <fpage>75</fpage>–<lpage>87</lpage>. <ext-link xlink:type="simple" ext-link-type="doi" xlink:href="10.3897/zookeys.601.7698">https://doi.org/10.3897/zookeys.601.7698</ext-link></mixed-citation></ref></ref-list></tp:taxon-treatment>
