# Supplementary material for: Guilotes, a new genus of Coelotinae spiders from Guangxi Zhuang Autonomous Region, China (Araneae, Agelenidae)
Source: Zookeys. 2018 Dec 4;(802):1–17. doi: 10.3897/zookeys.802.29913 (PMC6290050; doi:10.3897/zookeys.802.29913)
Supplement: XML Treatment for Guilotes ludiensis [file zookeys.802.29913-treatment2.xml]

<!DOCTYPE tp:taxon-treatment
  PUBLIC "-//TaxonX//DTD Taxonomic Treatment Publishing DTD v0 20100105//EN" "tax-treatment-NSO.dtd">
<tp:taxon-treatment xmlns:tp="http://www.plazi.org/taxpub"><tp:treatment-meta><kwd-group><label>Taxon classification</label><kwd><named-content xmlns:xlink="http://www.w3.org/1999/xlink" content-type="kingdom">Animalia</named-content></kwd><kwd><named-content xmlns:xlink="http://www.w3.org/1999/xlink" content-type="order">Araneae</named-content></kwd><kwd><named-content xmlns:xlink="http://www.w3.org/1999/xlink" content-type="family">Agelenidae</named-content></kwd></kwd-group><mixed-citation publication-type="journal"><person-group><name><surname>Li</surname><given-names>Bing</given-names></name><name><surname>Zhao</surname><given-names>Zhe</given-names></name><name><surname>Chen</surname><given-names>Haifeng</given-names></name><name><surname>Wu</surname><given-names>Zhiyan</given-names></name><name><surname>Zhang</surname><given-names>Chuntian</given-names></name><name><surname>Li</surname><given-names>Shuqiang</given-names></name></person-group><article-title><italic><tp:taxon-name><tp:taxon-name-part taxon-name-part-type="genus" reg="Guilotes">Guilotes</tp:taxon-name-part></tp:taxon-name></italic>, a new genus of <tp:taxon-name><tp:taxon-name-part taxon-name-part-type="subfamily">Coelotinae</tp:taxon-name-part></tp:taxon-name> spiders from Guangxi Zhuang Autonomous Region, China (<tp:taxon-name><tp:taxon-name-part taxon-name-part-type="order">Araneae</tp:taxon-name-part></tp:taxon-name>, <tp:taxon-name><tp:taxon-name-part taxon-name-part-type="family">Agelenidae</tp:taxon-name-part></tp:taxon-name>)</article-title><source>Zookeys</source><day>4</day><month>12</month><year>2018</year><volume>2018</volume><issue>802</issue><fpage>1</fpage><lpage>17</lpage><pub-id pub-id-type="doi">10.3897/zookeys.802.29913</pub-id></mixed-citation></tp:treatment-meta><tp:nomenclature><tp:taxon-name>
                <tp:taxon-name-part taxon-name-part-type="genus" reg="Guilotes">Guilotes</tp:taxon-name-part>
                <tp:taxon-name-part taxon-name-part-type="species" reg="ludiensis">ludiensis</tp:taxon-name-part>
                <object-id xmlns:xlink="http://www.w3.org/1999/xlink" content-type="zoobank" xlink:type="simple">http://zoobank.org/BA5B15BE-8B5C-4D02-9FF3-CD43C6073703</object-id>
              </tp:taxon-name><tp:taxon-authority>Z. Zhao &amp; S. Li</tp:taxon-authority><tp:taxon-status xmlns:xlink="http://www.w3.org/1999/xlink" xlink:type="simple">sp. n.</tp:taxon-status><xref ref-type="fig" rid="F1">Figs 1</xref><xref ref-type="fig" rid="F2">, 2</xref><xref ref-type="fig" rid="F8">, 8</xref><!--PageBreak--></tp:nomenclature><tp:treatment-sec sec-type="type material" id="SECID0EN4AE"><title>Type material.</title><p><bold>Holotype</bold> ♂ (IZCAS-Ar34050): China: Guangxi Zhuang Autonomous Region: Guilin City: Ludi Cave, <named-content xmlns:xlink="http://www.w3.org/1999/xlink" content-type="dwc:verbatimCoordinates" xlink:type="simple"><named-content content-type="geo-json" specific-use="{&#34;type&#34;:&#34;Point&#34;,&#34;coordinates&#34;:[110.263700,25.309183]}" id="NCID0EY4AE" xlink:type="simple">25°18.551'N, 110°15.822'E</named-content></named-content>, elevation: 200 m, 6.XII.2015, Z. Chen and X. Zhang leg. <bold>Paratypes</bold>: 1♀ (IZCAS-Ar34051, zz391, <ext-link xmlns:xlink="http://www.w3.org/1999/xlink" ext-link-type="gen" xlink:href="KY778823" xlink:type="simple">KY778823</ext-link>), same cave as holotype, <named-content xmlns:xlink="http://www.w3.org/1999/xlink" content-type="dwc:verbatimCoordinates" xlink:type="simple"><named-content content-type="geo-json" specific-use="{&#34;type&#34;:&#34;Point&#34;,&#34;coordinates&#34;:[110.263217,25.308417]}" id="NCID0EG5AE" xlink:type="simple">25°18.505'N, 110°15.793'E</named-content></named-content>, elevation: 200 m, 9.XII.2012, Z. Chen and Z. Zhao leg.; 1♂3♀♀ (IZCAS-Ar34052–Ar34055), same data as holotype; 2♀♀ (IZCAS-Ar34056, Ar34057), same cave as the holotype, <named-content xmlns:xlink="http://www.w3.org/1999/xlink" content-type="dwc:verbatimCoordinates" xlink:type="simple"><named-content content-type="geo-json" specific-use="{&#34;type&#34;:&#34;Point&#34;,&#34;coordinates&#34;:[110.270300,25.303950]}" id="NCID0EN5AE" xlink:type="simple">25°18.237'N, 110°16.218'E</named-content></named-content>, elevation: 150 ± 3 m, 5–6.I.2018, Z. Chen leg.</p></tp:treatment-sec><tp:treatment-sec sec-type="etymology" id="SECID0ER5AE"><title>Etymology.</title><p>The specific name is an adjective and refers to the type locality, Ludi Cave.</p></tp:treatment-sec><tp:treatment-sec sec-type="diagnosis" id="SECID0EW5AE"><title>Diagnosis.</title><p>Males of <italic><tp:taxon-name><tp:taxon-name-part taxon-name-part-type="genus" reg="Guilotes">Guilotes</tp:taxon-name-part><tp:taxon-name-part taxon-name-part-type="species" reg="ludiensis">ludiensis</tp:taxon-name-part></tp:taxon-name></italic> sp. n. can be distinguished from <italic><tp:taxon-name><tp:taxon-name-part taxon-name-part-type="genus" reg="Guilotes">G.</tp:taxon-name-part><tp:taxon-name-part taxon-name-part-type="species" reg="xingpingensis">xingpingensis</tp:taxon-name-part></tp:taxon-name></italic> sp. n. with the long patellar apophysis, wide lateral tibial apophysis (Figs <xref ref-type="fig" rid="F1">1C</xref>, <xref ref-type="fig" rid="F5">5C</xref>) and narrow conductor (Figs <xref ref-type="fig" rid="F1">1A</xref>, <xref ref-type="fig" rid="F5">5A</xref>) with swollen <abbrev xmlns:xlink="http://www.w3.org/1999/xlink" xlink:title="outgrowth of conductor" id="ABBRID0EDAAG" xlink:type="simple">OC</abbrev> and large <abbrev xmlns:xlink="http://www.w3.org/1999/xlink" xlink:title="lamella of conductor" id="ABBRID0EHAAG" xlink:type="simple">LC</abbrev> (Figure <xref ref-type="fig" rid="F1">1C</xref>). <!--PageBreak-->Differ from <italic><tp:taxon-name><tp:taxon-name-part taxon-name-part-type="genus" reg="Guilotes">G.</tp:taxon-name-part><tp:taxon-name-part taxon-name-part-type="species" reg="qingshitanensis">qingshitanensis</tp:taxon-name-part></tp:taxon-name></italic> sp. n. by the straight and short conductor with a <abbrev xmlns:xlink="http://www.w3.org/1999/xlink" xlink:title="lamella of conductor" id="ABBRID0E3AAG" xlink:type="simple">LC</abbrev> and embolus beginning at 5 o’clock position (Figure <xref ref-type="fig" rid="F1">1B</xref>). Females can be distinguished from <italic><tp:taxon-name><tp:taxon-name-part taxon-name-part-type="genus" reg="Guilotes">G.</tp:taxon-name-part><tp:taxon-name-part taxon-name-part-type="species" reg="xingpingensis">xingpingensis</tp:taxon-name-part></tp:taxon-name></italic> sp. n. by the epigynal teeth located in the middle of the atrial lateral margins (Figure <xref ref-type="fig" rid="F2">2A</xref>), copulatory ducts concave laterally and narrow fertilization ducts (Figure <xref ref-type="fig" rid="F2">2B</xref>). Differ from <italic><tp:taxon-name><tp:taxon-name-part taxon-name-part-type="genus" reg="Guilotes">G.</tp:taxon-name-part><tp:taxon-name-part taxon-name-part-type="species" reg="qingshitanensis">qingshitanensis</tp:taxon-name-part></tp:taxon-name></italic> sp. n. by the presence of epigynal teeth (Figure <xref ref-type="fig" rid="F2">2A</xref>) and sac-like of copulatory ducts (Figs <xref ref-type="fig" rid="F2">2B</xref>, <xref ref-type="fig" rid="F4">4B</xref>). Differ from <italic><tp:taxon-name><tp:taxon-name-part taxon-name-part-type="genus" reg="Guilotes">G.</tp:taxon-name-part><tp:taxon-name-part taxon-name-part-type="species" reg="yandongensis">yandongensis</tp:taxon-name-part></tp:taxon-name></italic> sp. n. by locations of epigynal teeth near the atrial lateral margins, atrium twice wider than long (Figure <xref ref-type="fig" rid="F2">2A</xref>), copulatory ducts ending horizontally and narrow fertilization ducts (Figure <xref ref-type="fig" rid="F2">2B</xref>).</p></tp:treatment-sec><tp:treatment-sec sec-type="description" id="SECID0EBDAG"><title>Description.</title><p><bold>Male</bold> (holotype, IZCAS-Ar34050): Total length 5.94. Carapace 3.56 long, 2.77 wide. Abdomen 2.38 long, 1.78 wide. Eye diameters and interdistances: <abbrev xmlns:xlink="http://www.w3.org/1999/xlink" xlink:title="anterior median eye" id="ABBRID0EJDAG" xlink:type="simple">AME</abbrev>: 0.08, <abbrev xmlns:xlink="http://www.w3.org/1999/xlink" xlink:title="anterior lateral eye" id="ABBRID0ENDAG" xlink:type="simple">ALE</abbrev>: 0.16, <abbrev xmlns:xlink="http://www.w3.org/1999/xlink" xlink:title="posterior median eye" id="ABBRID0ERDAG" xlink:type="simple">PME</abbrev>: 0.15, <abbrev xmlns:xlink="http://www.w3.org/1999/xlink" xlink:title="posterior lateral eye" id="ABBRID0EVDAG" xlink:type="simple">PLE</abbrev>: 0.15; <abbrev xmlns:xlink="http://www.w3.org/1999/xlink" xlink:title="anterior median eye" id="ABBRID0EZDAG" xlink:type="simple">AME</abbrev>–<abbrev xmlns:xlink="http://www.w3.org/1999/xlink" xlink:title="anterior median eye" id="ABBRID0E4DAG" xlink:type="simple">AME</abbrev>: 0.04, <abbrev xmlns:xlink="http://www.w3.org/1999/xlink" xlink:title="anterior median eye" id="ABBRID0EBEAG" xlink:type="simple">AME</abbrev>–<abbrev xmlns:xlink="http://www.w3.org/1999/xlink" xlink:title="anterior lateral eye" id="ABBRID0EFEAG" xlink:type="simple">ALE</abbrev>: 0.03, <abbrev xmlns:xlink="http://www.w3.org/1999/xlink" xlink:title="anterior median eye" id="ABBRID0EJEAG" xlink:type="simple">AME</abbrev>–<abbrev xmlns:xlink="http://www.w3.org/1999/xlink" xlink:title="posterior median eye" id="ABBRID0ENEAG" xlink:type="simple">PME</abbrev>: 0.10, <abbrev xmlns:xlink="http://www.w3.org/1999/xlink" xlink:title="anterior lateral eye" id="ABBRID0EREAG" xlink:type="simple">ALE</abbrev>–<abbrev xmlns:xlink="http://www.w3.org/1999/xlink" xlink:title="posterior lateral eye" id="ABBRID0EVEAG" xlink:type="simple">PLE</abbrev>: 0.02, <abbrev xmlns:xlink="http://www.w3.org/1999/xlink" xlink:title="posterior median eye" id="ABBRID0EZEAG" xlink:type="simple">PME</abbrev>–<abbrev xmlns:xlink="http://www.w3.org/1999/xlink" xlink:title="posterior median eye" id="ABBRID0E4EAG" xlink:type="simple">PME</abbrev>: 0.05, <abbrev xmlns:xlink="http://www.w3.org/1999/xlink" xlink:title="posterior median eye" id="ABBRID0EBFAG" xlink:type="simple">PME</abbrev>–<abbrev xmlns:xlink="http://www.w3.org/1999/xlink" xlink:title="posterior lateral eye" id="ABBRID0EFFAG" xlink:type="simple">PLE</abbrev>: 0.05. Leg measurements: I: 11.22 (3.96, 3.26, 2.60, 1.40); II: 10.51 (3.61, 3.36, 2.18, 1.36); III: 10.01 (3.39, 3.05, 2.38, 1.19); IV: 12.41 (4.17, 3.68, 3.17, 1.39). Chelicerae with five promarginal and five retromarginal teeth. Palp: patellar apophysis finger-shaped, its length shorter than width of patella (Figure <xref ref-type="fig" rid="F1">1C</xref>); <abbrev xmlns:xlink="http://www.w3.org/1999/xlink" xlink:title="retrolateral tibial apophysis" id="ABBRID0ENFAG" xlink:type="simple">RTA</abbrev> narrow, pointed tip (Figure <xref ref-type="fig" rid="F1">1C</xref>); <abbrev xmlns:xlink="http://www.w3.org/1999/xlink" xlink:title="lateral tibial apophysis" id="ABBRID0EVFAG" xlink:type="simple">LTA</abbrev> short, approximately 1/2 length of <abbrev xmlns:xlink="http://www.w3.org/1999/xlink" xlink:title="retrolateral tibial apophysis" id="ABBRID0EZFAG" xlink:type="simple">RTA</abbrev> (Figure <xref ref-type="fig" rid="F1">1C</xref>); cymbial furrow long, subequal to 2/3 length of cymbium (Figure <xref ref-type="fig" rid="F1">1C</xref>); embolus filiform, beginning at 5 o’clock position (Figure <xref ref-type="fig" rid="F1">1B</xref>); conductor short, horizontally <!--PageBreak-->directed (Figure <xref ref-type="fig" rid="F1">1A–B</xref>); <abbrev xmlns:xlink="http://www.w3.org/1999/xlink" xlink:title="outgrowth of conductor" id="ABBRID0EPGAG" xlink:type="simple">OC</abbrev> located at the base of the conductor (Figure <xref ref-type="fig" rid="F1">1A</xref>) and <abbrev xmlns:xlink="http://www.w3.org/1999/xlink" xlink:title="lamella of conductor" id="ABBRID0EXGAG" xlink:type="simple">LC</abbrev> located behind the outgrowth (Figure <xref ref-type="fig" rid="F1">1C</xref>); median apophysis small, spoon-like (Figure <xref ref-type="fig" rid="F1">1B–C</xref>).</p><p><bold>Female</bold> (one of the paratypes, IZCAS-Ar34053): Total length 5.54. Carapace 2.57 long, 1.44 wide. Abdomen 2.97 long, 2.08 wide. Eye diameters and interdistances: <abbrev xmlns:xlink="http://www.w3.org/1999/xlink" xlink:title="anterior median eye" id="ABBRID0EHHAG" xlink:type="simple">AME</abbrev>: 0.05, <abbrev xmlns:xlink="http://www.w3.org/1999/xlink" xlink:title="anterior lateral eye" id="ABBRID0ELHAG" xlink:type="simple">ALE</abbrev>: 0.12, <abbrev xmlns:xlink="http://www.w3.org/1999/xlink" xlink:title="posterior median eye" id="ABBRID0EPHAG" xlink:type="simple">PME</abbrev>: 0.10, <abbrev xmlns:xlink="http://www.w3.org/1999/xlink" xlink:title="posterior lateral eye" id="ABBRID0ETHAG" xlink:type="simple">PLE</abbrev>: 0.11; <abbrev xmlns:xlink="http://www.w3.org/1999/xlink" xlink:title="anterior median eye" id="ABBRID0EXHAG" xlink:type="simple">AME</abbrev>–<abbrev xmlns:xlink="http://www.w3.org/1999/xlink" xlink:title="anterior median eye" id="ABBRID0E2HAG" xlink:type="simple">AME</abbrev>: 0.06, <abbrev xmlns:xlink="http://www.w3.org/1999/xlink" xlink:title="anterior median eye" id="ABBRID0E6HAG" xlink:type="simple">AME</abbrev>–<abbrev xmlns:xlink="http://www.w3.org/1999/xlink" xlink:title="anterior lateral eye" id="ABBRID0EDIAG" xlink:type="simple">ALE</abbrev>: 0.03, <abbrev xmlns:xlink="http://www.w3.org/1999/xlink" xlink:title="anterior median eye" id="ABBRID0EHIAG" xlink:type="simple">AME</abbrev>–<abbrev xmlns:xlink="http://www.w3.org/1999/xlink" xlink:title="posterior median eye" id="ABBRID0ELIAG" xlink:type="simple">PME</abbrev>: 0.08, <abbrev xmlns:xlink="http://www.w3.org/1999/xlink" xlink:title="anterior lateral eye" id="ABBRID0EPIAG" xlink:type="simple">ALE</abbrev>–<abbrev xmlns:xlink="http://www.w3.org/1999/xlink" xlink:title="posterior lateral eye" id="ABBRID0ETIAG" xlink:type="simple">PLE</abbrev>: 0.05, <abbrev xmlns:xlink="http://www.w3.org/1999/xlink" xlink:title="posterior median eye" id="ABBRID0EXIAG" xlink:type="simple">PME</abbrev>–<abbrev xmlns:xlink="http://www.w3.org/1999/xlink" xlink:title="posterior median eye" id="ABBRID0E2IAG" xlink:type="simple">PME</abbrev>: 0.08, <abbrev xmlns:xlink="http://www.w3.org/1999/xlink" xlink:title="posterior median eye" id="ABBRID0E6IAG" xlink:type="simple">PME</abbrev>–<abbrev xmlns:xlink="http://www.w3.org/1999/xlink" xlink:title="posterior lateral eye" id="ABBRID0EDJAG" xlink:type="simple">PLE</abbrev>: 0.07. Leg measurements: I: 7.08 (2.59, 2.21, 1.42, 0.86); II: 6.13 (2.06, 1.80, 1.46, 0.81); III: 5.52 (2.01, 1.61, 1.21, 0.69); IV: 7.66 (2.79, 2.41, 1.61, 0.85). Chelicerae with six promarginal and five or six retromarginal teeth. Epigyne: teeth short, less than 1/2 atrial length, located near the atrial lateral margins (Figure <xref ref-type="fig" rid="F2">2A</xref>); atrium small, occupying 1/7 epigynal plate (Figure <xref ref-type="fig" rid="F2">2A</xref>); copulatory ducts broad, occupying 3/4 epigynal plate (Figure <xref ref-type="fig" rid="F2">2B</xref>); spermathecae cylindrical, elongated and posterior, stay away from each other (Figure <xref ref-type="fig" rid="F2">2B</xref>); spermathecal heads long, stretched to the back (Figure <xref ref-type="fig" rid="F2">2B</xref>).</p></tp:treatment-sec><tp:treatment-sec sec-type="variation" id="SECID0E2JAG"><title>Variation.</title><p>Total length: males 5.94–6.53 (n = 2); females 5.54–7.13 (n = 6).</p></tp:treatment-sec><tp:treatment-sec sec-type="distribution" id="SECID0EAKAG"><title>Distribution.</title><p>Males and females of this species were collected from Ludi Cave, Guilin City, Guangxi Zhuang Autonomous Region, China (Figure <xref ref-type="fig" rid="F8">8</xref>).</p></tp:treatment-sec><tp:treatment-sec><!--Section generated to contain objects referenced in tp:taxon-treatment.--><fig id="F1" position="float" orientation="portrait"><label>Figure 1.</label><caption><p>Left male palp of <italic><tp:taxon-name><tp:taxon-name-part taxon-name-part-type="genus" reg="Guilotes">Guilotes</tp:taxon-name-part><tp:taxon-name-part taxon-name-part-type="species" reg="ludiensis">ludiensis</tp:taxon-name-part></tp:taxon-name></italic> sp. n., holotype. <bold>A</bold> Prolateral view <bold>B</bold> Ventral view <bold>C</bold> Retrolateral view.</p></caption><graphic xmlns:xlink="http://www.w3.org/1999/xlink" xlink:href="zookeys-802-001-g001.jpg" position="float" orientation="portrait" xlink:type="simple" id="oo_246637.jpg"/></fig><fig id="F2" position="float" orientation="portrait"><label>Figure 2.</label><caption><p>Epigyne and habitus of <italic><tp:taxon-name><tp:taxon-name-part taxon-name-part-type="genus" reg="Guilotes">Guilotes</tp:taxon-name-part><tp:taxon-name-part taxon-name-part-type="species" reg="ludiensis">ludiensis</tp:taxon-name-part></tp:taxon-name></italic> sp. n. <bold>A</bold> Epigyne, ventral <bold>B</bold> Vulva, dorsal <bold>C</bold> Male habitus, dorsal <bold>D</bold> Female habitus, dorsal <bold>E</bold> Female habitus, ventral. Scale bar equal for <bold>D</bold> and <bold>E</bold>.</p></caption><graphic xmlns:xlink="http://www.w3.org/1999/xlink" xlink:href="zookeys-802-001-g002.jpg" position="float" orientation="portrait" xlink:type="simple" id="oo_246638.jpg"/></fig><fig id="F8" position="float" orientation="portrait"><label>Figure 8.</label><caption><p>Localities of <italic><tp:taxon-name><tp:taxon-name-part taxon-name-part-type="genus" reg="Guilotes">Guilotes</tp:taxon-name-part></tp:taxon-name></italic> species in China. <bold>1</bold><italic><tp:taxon-name><tp:taxon-name-part taxon-name-part-type="genus" reg="Guilotes">G.</tp:taxon-name-part><tp:taxon-name-part taxon-name-part-type="species" reg="ludiensis">ludiensis</tp:taxon-name-part></tp:taxon-name></italic> sp. n. <bold>2</bold><italic><tp:taxon-name><tp:taxon-name-part taxon-name-part-type="genus" reg="Guilotes">G.</tp:taxon-name-part><tp:taxon-name-part taxon-name-part-type="species" reg="qingshitanensis">qingshitanensis</tp:taxon-name-part></tp:taxon-name></italic> sp. n. <bold>3</bold><italic><tp:taxon-name><tp:taxon-name-part taxon-name-part-type="genus" reg="Guilotes">G.</tp:taxon-name-part><tp:taxon-name-part taxon-name-part-type="species" reg="xingpingensis">xingpingensis</tp:taxon-name-part></tp:taxon-name></italic> sp. n. <bold>4</bold><italic><tp:taxon-name><tp:taxon-name-part taxon-name-part-type="genus" reg="Guilotes">G.</tp:taxon-name-part><tp:taxon-name-part taxon-name-part-type="species" reg="yandongensis">yandongensis</tp:taxon-name-part></tp:taxon-name></italic> sp. n.</p></caption><graphic xmlns:xlink="http://www.w3.org/1999/xlink" xlink:href="zookeys-802-001-g008.jpg" position="float" orientation="portrait" xlink:type="simple" id="oo_246644.jpg"/></fig><fig id="F5" position="float" orientation="portrait"><label>Figure 5.</label><caption><p>Left male palp of <italic><tp:taxon-name><tp:taxon-name-part taxon-name-part-type="genus" reg="Guilotes">Guilotes</tp:taxon-name-part><tp:taxon-name-part taxon-name-part-type="species" reg="xingpingensis">xingpingensis</tp:taxon-name-part></tp:taxon-name></italic> sp. n., holotype. <bold>A</bold> Prolateral view <bold>B</bold> Ventral view <bold>C</bold> Retrolateral view.</p></caption><graphic xmlns:xlink="http://www.w3.org/1999/xlink" xlink:href="zookeys-802-001-g005.jpg" position="float" orientation="portrait" xlink:type="simple" id="oo_246641.jpg"/></fig><fig id="F4" position="float" orientation="portrait"><label>Figure 4.</label><caption><p>Epigyne and habitus of <italic><tp:taxon-name><tp:taxon-name-part taxon-name-part-type="genus" reg="Guilotes">Guilotes</tp:taxon-name-part><tp:taxon-name-part taxon-name-part-type="species" reg="qingshitanensis">qingshitanensis</tp:taxon-name-part></tp:taxon-name></italic> sp. n. <bold>A</bold> Epigyne, ventral <bold>B</bold> Vulva, dorsal <bold>C</bold> Male habitus, dorsal <bold>D</bold> Female habitus, dorsal <bold>E</bold> Female habitus, ventral. Scale bars equal for <bold>C–E</bold>.</p></caption><graphic xmlns:xlink="http://www.w3.org/1999/xlink" xlink:href="zookeys-802-001-g004.jpg" position="float" orientation="portrait" xlink:type="simple" id="oo_246640.jpg"/></fig></tp:treatment-sec></tp:taxon-treatment>
