# Supplementary material for: Guilotes, a new genus of Coelotinae spiders from Guangxi Zhuang Autonomous Region, China (Araneae, Agelenidae)
Source: Zookeys. 2018 Dec 4;(802):1–17. doi: 10.3897/zookeys.802.29913 (PMC6290050; doi:10.3897/zookeys.802.29913)
Supplement: XML Treatment for Guilotes qingshitanensis [file zookeys.802.29913-treatment3.xml]

<!DOCTYPE tp:taxon-treatment
  PUBLIC "-//TaxonX//DTD Taxonomic Treatment Publishing DTD v0 20100105//EN" "tax-treatment-NSO.dtd">
<tp:taxon-treatment xmlns:tp="http://www.plazi.org/taxpub"><tp:treatment-meta><kwd-group><label>Taxon classification</label><kwd><named-content xmlns:xlink="http://www.w3.org/1999/xlink" content-type="kingdom">Animalia</named-content></kwd><kwd><named-content xmlns:xlink="http://www.w3.org/1999/xlink" content-type="order">Araneae</named-content></kwd><kwd><named-content xmlns:xlink="http://www.w3.org/1999/xlink" content-type="family">Agelenidae</named-content></kwd></kwd-group><mixed-citation publication-type="journal"><person-group><name><surname>Li</surname><given-names>Bing</given-names></name><name><surname>Zhao</surname><given-names>Zhe</given-names></name><name><surname>Chen</surname><given-names>Haifeng</given-names></name><name><surname>Wu</surname><given-names>Zhiyan</given-names></name><name><surname>Zhang</surname><given-names>Chuntian</given-names></name><name><surname>Li</surname><given-names>Shuqiang</given-names></name></person-group><article-title><italic><tp:taxon-name><tp:taxon-name-part taxon-name-part-type="genus" reg="Guilotes">Guilotes</tp:taxon-name-part></tp:taxon-name></italic>, a new genus of <tp:taxon-name><tp:taxon-name-part taxon-name-part-type="subfamily">Coelotinae</tp:taxon-name-part></tp:taxon-name> spiders from Guangxi Zhuang Autonomous Region, China (<tp:taxon-name><tp:taxon-name-part taxon-name-part-type="order">Araneae</tp:taxon-name-part></tp:taxon-name>, <tp:taxon-name><tp:taxon-name-part taxon-name-part-type="family">Agelenidae</tp:taxon-name-part></tp:taxon-name>)</article-title><source>Zookeys</source><day>4</day><month>12</month><year>2018</year><volume>2018</volume><issue>802</issue><fpage>1</fpage><lpage>17</lpage><pub-id pub-id-type="doi">10.3897/zookeys.802.29913</pub-id></mixed-citation></tp:treatment-meta><tp:nomenclature><tp:taxon-name>
                <tp:taxon-name-part taxon-name-part-type="genus" reg="Guilotes">Guilotes</tp:taxon-name-part>
                <tp:taxon-name-part taxon-name-part-type="species" reg="qingshitanensis">qingshitanensis</tp:taxon-name-part>
                <object-id xmlns:xlink="http://www.w3.org/1999/xlink" content-type="zoobank" xlink:type="simple">http://zoobank.org/55071426-8B9F-4386-9A9E-9EA29B53AF78</object-id>
              </tp:taxon-name><tp:taxon-authority>Z. Zhao &amp; S. Li</tp:taxon-authority><tp:taxon-status xmlns:xlink="http://www.w3.org/1999/xlink" xlink:type="simple">sp. n.</tp:taxon-status><xref ref-type="fig" rid="F3">Figs 3</xref><xref ref-type="fig" rid="F4">, 4</xref><xref ref-type="fig" rid="F8">, 8</xref></tp:nomenclature><tp:treatment-sec sec-type="type material" id="SECID0E6LAG"><title>Type material.</title><p><bold>Holotype</bold> ♂ (IZCAS-Ar34058): China: Guangxi Zhuang Autonomous Region: Guilin City: Lingchuan County, Qingshitan Town, Yanbei Village, Yanbei Cave, <named-content xmlns:xlink="http://www.w3.org/1999/xlink" content-type="dwc:verbatimCoordinates" xlink:type="simple"><named-content content-type="geo-json" specific-use="{&#34;type&#34;:&#34;Point&#34;,&#34;coordinates&#34;:[110.249483,25.510367]}" id="NCID0EKMAG" xlink:type="simple">25°30.622'N, 110°14.969'E</named-content></named-content>, elevation: 173 m, 7.XII.2015, X. Zhang and Z. Chen leg. <bold>Paratypes</bold>: 1♀ (IZCAS-Ar34059, zz892, <ext-link xmlns:xlink="http://www.w3.org/1999/xlink" ext-link-type="gen" xlink:href="KY778825" xlink:type="simple">KY778825</ext-link>), same cave as holotype, <named-content xmlns:xlink="http://www.w3.org/1999/xlink" content-type="dwc:verbatimCoordinates" xlink:type="simple"><named-content content-type="geo-json" specific-use="{&#34;type&#34;:&#34;Point&#34;,&#34;coordinates&#34;:[110.248467,25.518950]}" id="NCID0EYMAG" xlink:type="simple">25°31.137'N, 110°14.908'E</named-content></named-content>, elevation: 173 m, 21.XII.2013, H. Zhao leg.; 1♂2♀♀ (IZCAS-Ar34060–Ar34062), same data as holotype; 2♂♂2♀♀ (IZCAS-Ar34063–Ar34066), same cave as holotype, <named-content xmlns:xlink="http://www.w3.org/1999/xlink" content-type="dwc:verbatimCoordinates" xlink:type="simple"><named-content content-type="geo-json" specific-use="{&#34;type&#34;:&#34;Point&#34;,&#34;coordinates&#34;:[110.249450,25.526783]}" id="NCID0E6MAG" xlink:type="simple">25°31.607'N, 110°14.967'E</named-content></named-content>, elevation: 201 ± 4 m, 3.I.2018, Z. Chen leg.</p></tp:treatment-sec><tp:treatment-sec sec-type="etymology" id="SECID0EDNAG"><title>Etymology.</title><p>The specific name is an adjective and refers to the type locality, Qingshitan Town.</p></tp:treatment-sec><tp:treatment-sec sec-type="diagnosis" id="SECID0EINAG"><title>Diagnosis.</title><p>Males of <italic><tp:taxon-name><tp:taxon-name-part taxon-name-part-type="genus" reg="Guilotes">Guilotes</tp:taxon-name-part><tp:taxon-name-part taxon-name-part-type="species" reg="qingshitanensis">qingshitanensis</tp:taxon-name-part></tp:taxon-name></italic> sp. n. differ from <italic><tp:taxon-name><tp:taxon-name-part taxon-name-part-type="genus" reg="Guilotes">G.</tp:taxon-name-part><tp:taxon-name-part taxon-name-part-type="species" reg="ludiensis">ludiensis</tp:taxon-name-part></tp:taxon-name></italic> sp. n. and <italic><tp:taxon-name><tp:taxon-name-part taxon-name-part-type="genus" reg="Guilotes">G.</tp:taxon-name-part><tp:taxon-name-part taxon-name-part-type="species" reg="xingpingensis">xingpingensis</tp:taxon-name-part></tp:taxon-name></italic> sp. n. by long and bent conductor and <abbrev xmlns:xlink="http://www.w3.org/1999/xlink" xlink:title="outgrowth of conductor" id="ABBRID0EPOAG" xlink:type="simple">OC</abbrev> (Figure <xref ref-type="fig" rid="F3">3A–B</xref>), <abbrev xmlns:xlink="http://www.w3.org/1999/xlink" xlink:title="lamella of conductor" id="ABBRID0EXOAG" xlink:type="simple">LC</abbrev> with saw-shaped margin (Figure <xref ref-type="fig" rid="F3">3C</xref>), embolus beginning at 4 o’clock position (Figure <xref ref-type="fig" rid="F3">3B</xref>), small median apophysis with needle-shaped top and spoon-shaped end (Figure <xref ref-type="fig" rid="F3">3B–C</xref>). Females differ from <italic><tp:taxon-name><tp:taxon-name-part taxon-name-part-type="genus" reg="Guilotes">G.</tp:taxon-name-part><tp:taxon-name-part taxon-name-part-type="species" reg="ludiensis">ludiensis</tp:taxon-name-part></tp:taxon-name></italic> sp. n., <italic><tp:taxon-name><tp:taxon-name-part taxon-name-part-type="genus" reg="Guilotes">G.</tp:taxon-name-part><tp:taxon-name-part taxon-name-part-type="species" reg="xingpingensis">xingpingensis</tp:taxon-name-part></tp:taxon-name></italic> sp. n. and <italic><tp:taxon-name><tp:taxon-name-part taxon-name-part-type="genus" reg="Guilotes">G.</tp:taxon-name-part><tp:taxon-name-part taxon-name-part-type="species" reg="yandongensis">yandongensis</tp:taxon-name-part></tp:taxon-name></italic> sp. n. by the absence of epigynal teeth (Figure <xref ref-type="fig" rid="F4">4A</xref>) and spiral copulatory ducts (Figure <xref ref-type="fig" rid="F4">4B</xref>).</p></tp:treatment-sec><tp:treatment-sec sec-type="description" id="SECID0EQQAG"><title>Description.</title><p><bold>Male</bold> (holotype, IZCAS-Ar34058): Total length 6.92. Carapace 3.53 long, 2.51 wide. Abdomen 3.39 long, 2.01 wide. Eye diameters and interdistances: <abbrev xmlns:xlink="http://www.w3.org/1999/xlink" xlink:title="anterior median eye" id="ABBRID0EYQAG" xlink:type="simple">AME</abbrev>: 0.08, <abbrev xmlns:xlink="http://www.w3.org/1999/xlink" xlink:title="anterior lateral eye" id="ABBRID0E3QAG" xlink:type="simple">ALE</abbrev>: 0.15, <abbrev xmlns:xlink="http://www.w3.org/1999/xlink" xlink:title="posterior median eye" id="ABBRID0EARAG" xlink:type="simple">PME</abbrev>: 0.14, <abbrev xmlns:xlink="http://www.w3.org/1999/xlink" xlink:title="posterior lateral eye" id="ABBRID0EERAG" xlink:type="simple">PLE</abbrev>: 0.16; <abbrev xmlns:xlink="http://www.w3.org/1999/xlink" xlink:title="anterior median eye" id="ABBRID0EIRAG" xlink:type="simple">AME</abbrev>–<abbrev xmlns:xlink="http://www.w3.org/1999/xlink" xlink:title="anterior median eye" id="ABBRID0EMRAG" xlink:type="simple">AME</abbrev>: 0.06, <abbrev xmlns:xlink="http://www.w3.org/1999/xlink" xlink:title="anterior median eye" id="ABBRID0EQRAG" xlink:type="simple">AME</abbrev>–<abbrev xmlns:xlink="http://www.w3.org/1999/xlink" xlink:title="anterior lateral eye" id="ABBRID0EURAG" xlink:type="simple">ALE</abbrev>: 0.05, <abbrev xmlns:xlink="http://www.w3.org/1999/xlink" xlink:title="anterior median eye" id="ABBRID0EYRAG" xlink:type="simple">AME</abbrev>–<abbrev xmlns:xlink="http://www.w3.org/1999/xlink" xlink:title="posterior median eye" id="ABBRID0E3RAG" xlink:type="simple">PME</abbrev>: 0.08, <abbrev xmlns:xlink="http://www.w3.org/1999/xlink" xlink:title="anterior lateral eye" id="ABBRID0EASAG" xlink:type="simple">ALE</abbrev>–<abbrev xmlns:xlink="http://www.w3.org/1999/xlink" xlink:title="posterior lateral eye" id="ABBRID0EESAG" xlink:type="simple">PLE</abbrev>: 0.04, <abbrev xmlns:xlink="http://www.w3.org/1999/xlink" xlink:title="posterior median eye" id="ABBRID0EISAG" xlink:type="simple">PME</abbrev>–<abbrev xmlns:xlink="http://www.w3.org/1999/xlink" xlink:title="posterior median eye" id="ABBRID0EMSAG" xlink:type="simple">PME</abbrev>: 0.10, <abbrev xmlns:xlink="http://www.w3.org/1999/xlink" xlink:title="posterior median eye" id="ABBRID0EQSAG" xlink:type="simple">PME</abbrev>–<abbrev xmlns:xlink="http://www.w3.org/1999/xlink" xlink:title="posterior lateral eye" id="ABBRID0EUSAG" xlink:type="simple">PLE</abbrev>: 0.10. Leg measurements: I: 12.64 (4.96, 3.65, 2.25, 1.78); II: 11.08 (4.22, 3.21, 2.24, 1.41); III: 9.69 (3.85, 2.56, 2.44, 0.84); IV: 14.02 (5.02, 3.97, 3.43, 1.60). Chelicerae with six promarginal and five retromarginal teeth. Palp: patellar apophysis finger-shaped, its length subequal to width of patella (Figure <xref ref-type="fig" rid="F3">3C</xref>); <abbrev xmlns:xlink="http://www.w3.org/1999/xlink" xlink:title="retrolateral tibial apophysis" id="ABBRID0E3SAG" xlink:type="simple">RTA</abbrev> narrow, keel-shaped apex (Figure <xref ref-type="fig" rid="F3">3C</xref>); <abbrev xmlns:xlink="http://www.w3.org/1999/xlink" xlink:title="lateral tibial apophysis" id="ABBRID0EETAG" xlink:type="simple">LTA</abbrev> short, approximately 1/5 length of <abbrev xmlns:xlink="http://www.w3.org/1999/xlink" xlink:title="retrolateral tibial apophysis" id="ABBRID0EITAG" xlink:type="simple">RTA</abbrev> (Figure <xref ref-type="fig" rid="F3">3C</xref>); cymbial furrow long, subequal to 1/2 length of cymbium (Figure <xref ref-type="fig" rid="F3">3C</xref>); embolus filiform, beginning at 4 o’clock position (Figure <xref ref-type="fig" rid="F3">3B–C</xref>); conductor long and bent (Figure <xref ref-type="fig" rid="F3">3A</xref>); outgrowth of the conductor beginning at the base of conductor, with similar shape as conductor (Figure <xref ref-type="fig" rid="F3">3A</xref>); lamella of the conductor broad, with saw-shaped margin (Figure <xref ref-type="fig" rid="F3">3C</xref>); median apophysis small, its end spoon-shaped while its top needle-shaped (Figure <xref ref-type="fig" rid="F3">3C</xref>).</p><p><bold>Female</bold> (one of the paratypes, IZCAS-Ar34061): Total length 7.82. Carapace 3.53 long, 2.35 wide. Abdomen 4.29 long, 3.01 wide. Eye diameters and interdistances: <abbrev xmlns:xlink="http://www.w3.org/1999/xlink" xlink:title="anterior median eye" id="ABBRID0EMUAG" xlink:type="simple">AME</abbrev>: 0.09, <abbrev xmlns:xlink="http://www.w3.org/1999/xlink" xlink:title="anterior lateral eye" id="ABBRID0EQUAG" xlink:type="simple">ALE</abbrev>: 0.16, <abbrev xmlns:xlink="http://www.w3.org/1999/xlink" xlink:title="posterior median eye" id="ABBRID0EUUAG" xlink:type="simple">PME</abbrev>: 0.16, <abbrev xmlns:xlink="http://www.w3.org/1999/xlink" xlink:title="posterior lateral eye" id="ABBRID0EYUAG" xlink:type="simple">PLE</abbrev>: 0.15; <abbrev xmlns:xlink="http://www.w3.org/1999/xlink" xlink:title="anterior median eye" id="ABBRID0E3UAG" xlink:type="simple">AME</abbrev>–<abbrev xmlns:xlink="http://www.w3.org/1999/xlink" xlink:title="anterior median eye" id="ABBRID0EAVAG" xlink:type="simple">AME</abbrev>: 0.08, <abbrev xmlns:xlink="http://www.w3.org/1999/xlink" xlink:title="anterior median eye" id="ABBRID0EEVAG" xlink:type="simple">AME</abbrev>–<abbrev xmlns:xlink="http://www.w3.org/1999/xlink" xlink:title="anterior lateral eye" id="ABBRID0EIVAG" xlink:type="simple">ALE</abbrev>: 0.05, <abbrev xmlns:xlink="http://www.w3.org/1999/xlink" xlink:title="anterior median eye" id="ABBRID0EMVAG" xlink:type="simple">AME</abbrev>–<abbrev xmlns:xlink="http://www.w3.org/1999/xlink" xlink:title="posterior median eye" id="ABBRID0EQVAG" xlink:type="simple">PME</abbrev>: 0.08, <abbrev xmlns:xlink="http://www.w3.org/1999/xlink" xlink:title="anterior lateral eye" id="ABBRID0EUVAG" xlink:type="simple">ALE</abbrev>–<abbrev xmlns:xlink="http://www.w3.org/1999/xlink" xlink:title="posterior lateral eye" id="ABBRID0EYVAG" xlink:type="simple">PLE</abbrev>: 0.04, <abbrev xmlns:xlink="http://www.w3.org/1999/xlink" xlink:title="posterior median eye" id="ABBRID0E3VAG" xlink:type="simple">PME</abbrev>–<abbrev xmlns:xlink="http://www.w3.org/1999/xlink" xlink:title="posterior median eye" id="ABBRID0EAWAG" xlink:type="simple">PME</abbrev>: 0.10, <abbrev xmlns:xlink="http://www.w3.org/1999/xlink" xlink:title="posterior median eye" id="ABBRID0EEWAG" xlink:type="simple">PME</abbrev>–<abbrev xmlns:xlink="http://www.w3.org/1999/xlink" xlink:title="posterior lateral eye" id="ABBRID0EIWAG" xlink:type="simple">PLE</abbrev>: 0.09. Leg measurements: I: 9.74 (2.69, 3.27, 2.24, 1.54); II: 8.71 (2.82, 2.69, 1.92, 1.28); III: 8.14 (2.69, 2.37, 1.99, 1.09); IV: 10.97 (3.08, 3.53, 3.01, 1.35). Chelicerae with five or six promarginal and five retromarginal teeth. Epigyne: teeth absent (Figure <xref ref-type="fig" rid="F4">4A</xref>); atrium small, occupying 1/7 epigynal plate (Figure <xref ref-type="fig" rid="F4">4A</xref>); copulatory ducts long and spiral (Figure <xref ref-type="fig" rid="F4">4B</xref>); spermathecae long and longitudinally lengthening (Figure <xref ref-type="fig" rid="F4">4B</xref>); spermathecal heads and stalk covered by the copulatory ducts in dorsal view (Figure <xref ref-type="fig" rid="F4">4B</xref>); spermathecal bases horizontally extended (Figure <xref ref-type="fig" rid="F4">4B</xref>).</p></tp:treatment-sec><tp:treatment-sec sec-type="variation" id="SECID0EEXAG"><title>Variation.</title><p>Total length: males 6.92–7.69 (n = 4); females 5.54–7.13 (n = 5).</p></tp:treatment-sec><tp:treatment-sec sec-type="distribution" id="SECID0EJXAG"><title>Distribution.</title><p>Males and females of this species were collected from Yanbei Cave, Guilin City, Guangxi Zhuang Autonomous Region, China (Figure <xref ref-type="fig" rid="F8">8</xref>).</p></tp:treatment-sec><tp:treatment-sec><!--Section generated to contain objects referenced in tp:taxon-treatment.--><fig id="F3" position="float" orientation="portrait"><label>Figure 3.</label><caption><p>Left male palp of <italic><tp:taxon-name><tp:taxon-name-part taxon-name-part-type="genus" reg="Guilotes">Guilotes</tp:taxon-name-part><tp:taxon-name-part taxon-name-part-type="species" reg="qingshitanensis">qingshitanensis</tp:taxon-name-part></tp:taxon-name></italic> sp. n., holotype. <bold>A</bold> Prolateral view <bold>B</bold> Ventral view <bold>C</bold> Retrolateral view.</p></caption><graphic xmlns:xlink="http://www.w3.org/1999/xlink" xlink:href="zookeys-802-001-g003.jpg" position="float" orientation="portrait" xlink:type="simple" id="oo_246639.jpg"/></fig><fig id="F4" position="float" orientation="portrait"><label>Figure 4.</label><caption><p>Epigyne and habitus of <italic><tp:taxon-name><tp:taxon-name-part taxon-name-part-type="genus" reg="Guilotes">Guilotes</tp:taxon-name-part><tp:taxon-name-part taxon-name-part-type="species" reg="qingshitanensis">qingshitanensis</tp:taxon-name-part></tp:taxon-name></italic> sp. n. <bold>A</bold> Epigyne, ventral <bold>B</bold> Vulva, dorsal <bold>C</bold> Male habitus, dorsal <bold>D</bold> Female habitus, dorsal <bold>E</bold> Female habitus, ventral. Scale bars equal for <bold>C–E</bold>.</p></caption><graphic xmlns:xlink="http://www.w3.org/1999/xlink" xlink:href="zookeys-802-001-g004.jpg" position="float" orientation="portrait" xlink:type="simple" id="oo_246640.jpg"/></fig><fig id="F8" position="float" orientation="portrait"><label>Figure 8.</label><caption><p>Localities of <italic><tp:taxon-name><tp:taxon-name-part taxon-name-part-type="genus" reg="Guilotes">Guilotes</tp:taxon-name-part></tp:taxon-name></italic> species in China. <bold>1</bold><italic><tp:taxon-name><tp:taxon-name-part taxon-name-part-type="genus" reg="Guilotes">G.</tp:taxon-name-part><tp:taxon-name-part taxon-name-part-type="species" reg="ludiensis">ludiensis</tp:taxon-name-part></tp:taxon-name></italic> sp. n. <bold>2</bold><italic><tp:taxon-name><tp:taxon-name-part taxon-name-part-type="genus" reg="Guilotes">G.</tp:taxon-name-part><tp:taxon-name-part taxon-name-part-type="species" reg="qingshitanensis">qingshitanensis</tp:taxon-name-part></tp:taxon-name></italic> sp. n. <bold>3</bold><italic><tp:taxon-name><tp:taxon-name-part taxon-name-part-type="genus" reg="Guilotes">G.</tp:taxon-name-part><tp:taxon-name-part taxon-name-part-type="species" reg="xingpingensis">xingpingensis</tp:taxon-name-part></tp:taxon-name></italic> sp. n. <bold>4</bold><italic><tp:taxon-name><tp:taxon-name-part taxon-name-part-type="genus" reg="Guilotes">G.</tp:taxon-name-part><tp:taxon-name-part taxon-name-part-type="species" reg="yandongensis">yandongensis</tp:taxon-name-part></tp:taxon-name></italic> sp. n.</p></caption><graphic xmlns:xlink="http://www.w3.org/1999/xlink" xlink:href="zookeys-802-001-g008.jpg" position="float" orientation="portrait" xlink:type="simple" id="oo_246644.jpg"/></fig></tp:treatment-sec></tp:taxon-treatment>
