# Supplementary material for: Guilotes, a new genus of Coelotinae spiders from Guangxi Zhuang Autonomous Region, China (Araneae, Agelenidae)
Source: Zookeys. 2018 Dec 4;(802):1–17. doi: 10.3897/zookeys.802.29913 (PMC6290050; doi:10.3897/zookeys.802.29913)
Supplement: XML Treatment for Guilotes xingpingensis [file zookeys.802.29913-treatment4.xml]

<!DOCTYPE tp:taxon-treatment
  PUBLIC "-//TaxonX//DTD Taxonomic Treatment Publishing DTD v0 20100105//EN" "tax-treatment-NSO.dtd">
<tp:taxon-treatment xmlns:tp="http://www.plazi.org/taxpub"><tp:treatment-meta><kwd-group><label>Taxon classification</label><kwd><named-content xmlns:xlink="http://www.w3.org/1999/xlink" content-type="kingdom">Animalia</named-content></kwd><kwd><named-content xmlns:xlink="http://www.w3.org/1999/xlink" content-type="order">Araneae</named-content></kwd><kwd><named-content xmlns:xlink="http://www.w3.org/1999/xlink" content-type="family">Agelenidae</named-content></kwd></kwd-group><mixed-citation publication-type="journal"><person-group><name><surname>Li</surname><given-names>Bing</given-names></name><name><surname>Zhao</surname><given-names>Zhe</given-names></name><name><surname>Chen</surname><given-names>Haifeng</given-names></name><name><surname>Wu</surname><given-names>Zhiyan</given-names></name><name><surname>Zhang</surname><given-names>Chuntian</given-names></name><name><surname>Li</surname><given-names>Shuqiang</given-names></name></person-group><article-title><italic><tp:taxon-name><tp:taxon-name-part taxon-name-part-type="genus" reg="Guilotes">Guilotes</tp:taxon-name-part></tp:taxon-name></italic>, a new genus of <tp:taxon-name><tp:taxon-name-part taxon-name-part-type="subfamily">Coelotinae</tp:taxon-name-part></tp:taxon-name> spiders from Guangxi Zhuang Autonomous Region, China (<tp:taxon-name><tp:taxon-name-part taxon-name-part-type="order">Araneae</tp:taxon-name-part></tp:taxon-name>, <tp:taxon-name><tp:taxon-name-part taxon-name-part-type="family">Agelenidae</tp:taxon-name-part></tp:taxon-name>)</article-title><source>Zookeys</source><day>4</day><month>12</month><year>2018</year><volume>2018</volume><issue>802</issue><fpage>1</fpage><lpage>17</lpage><pub-id pub-id-type="doi">10.3897/zookeys.802.29913</pub-id></mixed-citation></tp:treatment-meta><tp:nomenclature><tp:taxon-name>
                <tp:taxon-name-part taxon-name-part-type="genus" reg="Guilotes">Guilotes</tp:taxon-name-part>
                <tp:taxon-name-part taxon-name-part-type="species" reg="xingpingensis">xingpingensis</tp:taxon-name-part>
                <object-id xmlns:xlink="http://www.w3.org/1999/xlink" content-type="zoobank" xlink:type="simple">http://zoobank.org/181B0155-FC02-4D9C-B169-25CD54DDB6A4</object-id>
              </tp:taxon-name><tp:taxon-authority>Z. Zhao &amp; S. Li</tp:taxon-authority><tp:taxon-status xmlns:xlink="http://www.w3.org/1999/xlink" xlink:type="simple">sp. n.</tp:taxon-status><xref ref-type="fig" rid="F5">Figs 5</xref><xref ref-type="fig" rid="F6">, 6</xref><xref ref-type="fig" rid="F8">, 8</xref><!--PageBreak--><!--PageBreak--></tp:nomenclature><tp:treatment-sec sec-type="type material" id="SECID0EKZAG"><title>Type material.</title><p><bold>Holotype</bold> ♂ (IZCAS-Ar34067, zz890, <ext-link xmlns:xlink="http://www.w3.org/1999/xlink" ext-link-type="gen" xlink:href="KY778824" xlink:type="simple">KY778824</ext-link>): China: Guangxi Zhuang Autonomous Region: Guilin City: Yangshuo County, Xingping Town, Luotian Village, Luotian Cave, <named-content xmlns:xlink="http://www.w3.org/1999/xlink" content-type="dwc:verbatimCoordinates" xlink:type="simple"><named-content content-type="geo-json" specific-use="{&#34;type&#34;:&#34;Point&#34;,&#34;coordinates&#34;:[110.524317,24.945517]}" id="NCID0E1ZAG" xlink:type="simple">24°56.731'N, 110°31.459'E</named-content></named-content>, elevation: 217 m, 17.XII.2013, H. Zhao leg. <bold>Paratypes</bold>: 3♂♂4♀♀ (IZCAS-Ar34068–Ar34074), same cave as holotype, elevation: 241 m, 8.XII.2015, X. Zhang and Z. Chen leg.</p></tp:treatment-sec><tp:treatment-sec sec-type="etymology" id="SECID0EA1AG"><title>Etymology.</title><p>The specific name is an adjective and refers to the type locality, Xingping Town.</p></tp:treatment-sec><tp:treatment-sec sec-type="diagnosis" id="SECID0EF1AG"><title>Diagnosis.</title><p>Males of <italic><tp:taxon-name><tp:taxon-name-part taxon-name-part-type="genus" reg="Guilotes">Guilotes</tp:taxon-name-part><tp:taxon-name-part taxon-name-part-type="species" reg="xingpingensis">xingpingensis</tp:taxon-name-part></tp:taxon-name></italic> sp. n. differ from <italic><tp:taxon-name><tp:taxon-name-part taxon-name-part-type="genus" reg="Guilotes">G.</tp:taxon-name-part><tp:taxon-name-part taxon-name-part-type="species" reg="ludiensis">ludiensis</tp:taxon-name-part></tp:taxon-name></italic> sp. n. by the patellar apophysis short, lateral tibial apophysis narrow, conductor wide with flat outgrowth and small lamella (Figure <xref ref-type="fig" rid="F5">5C</xref>). Females differ from <italic><tp:taxon-name><tp:taxon-name-part taxon-name-part-type="genus" reg="Guilotes">G.</tp:taxon-name-part><tp:taxon-name-part taxon-name-part-type="species" reg="ludiensis">ludiensis</tp:taxon-name-part></tp:taxon-name></italic> sp. n. by the sail-shaped copulatory ducts and fertilization ducts wide and long (Figure <xref ref-type="fig" rid="F6">6B</xref>).</p><fig id="F5" position="float" orientation="portrait"><label>Figure 5.</label><caption><p>Left male palp of <italic><tp:taxon-name><tp:taxon-name-part taxon-name-part-type="genus" reg="Guilotes">Guilotes</tp:taxon-name-part><tp:taxon-name-part taxon-name-part-type="species" reg="xingpingensis">xingpingensis</tp:taxon-name-part></tp:taxon-name></italic> sp. n., holotype. <bold>A</bold> Prolateral view <bold>B</bold> Ventral view <bold>C</bold> Retrolateral view.</p></caption><graphic xmlns:xlink="http://www.w3.org/1999/xlink" xlink:href="zookeys-802-001-g005.jpg" position="float" orientation="portrait" xlink:type="simple" id="oo_246641.jpg"/></fig><fig id="F6" position="float" orientation="portrait"><label>Figure 6.</label><caption><p>Epigyne and habitus of <italic><tp:taxon-name><tp:taxon-name-part taxon-name-part-type="genus" reg="Guilotes">Guilotes</tp:taxon-name-part><tp:taxon-name-part taxon-name-part-type="species" reg="xingpingensis">xingpingensis</tp:taxon-name-part></tp:taxon-name></italic> sp. n. <bold>A</bold> Epigyne, ventral <bold>B</bold> Vulva, dorsal <bold>C</bold> Male habitus, dorsal <bold>D</bold> Female habitus, dorsal <bold>E</bold> Female habitus, ventral. Scale bars equal for <bold>C–E</bold>.</p></caption><graphic xmlns:xlink="http://www.w3.org/1999/xlink" xlink:href="zookeys-802-001-g006.jpg" position="float" orientation="portrait" xlink:type="simple" id="oo_246642.jpg"/></fig><!--PageBreak--></tp:treatment-sec><tp:treatment-sec sec-type="description" id="SECID0EX4AG"><title>Description.</title><p><bold>Male</bold> (holotype, IZCAS-Ar34067): Total length 5.03. Carapace 2.65 long, 1.75 wide. Abdomen 2.38 long, 1.56 wide. Eye diameters and interdistances: <abbrev xmlns:xlink="http://www.w3.org/1999/xlink" xlink:title="anterior median eye" id="ABBRID0E64AG" xlink:type="simple">AME</abbrev>: 0.06, <abbrev xmlns:xlink="http://www.w3.org/1999/xlink" xlink:title="anterior lateral eye" id="ABBRID0ED5AG" xlink:type="simple">ALE</abbrev>: 0.13, <abbrev xmlns:xlink="http://www.w3.org/1999/xlink" xlink:title="posterior median eye" id="ABBRID0EH5AG" xlink:type="simple">PME</abbrev>: 0.12, <abbrev xmlns:xlink="http://www.w3.org/1999/xlink" xlink:title="posterior lateral eye" id="ABBRID0EL5AG" xlink:type="simple">PLE</abbrev>: 0.13; <abbrev xmlns:xlink="http://www.w3.org/1999/xlink" xlink:title="anterior median eye" id="ABBRID0EP5AG" xlink:type="simple">AME</abbrev>–<abbrev xmlns:xlink="http://www.w3.org/1999/xlink" xlink:title="anterior median eye" id="ABBRID0ET5AG" xlink:type="simple">AME</abbrev>: 0.07, <abbrev xmlns:xlink="http://www.w3.org/1999/xlink" xlink:title="anterior median eye" id="ABBRID0EX5AG" xlink:type="simple">AME</abbrev>–<abbrev xmlns:xlink="http://www.w3.org/1999/xlink" xlink:title="anterior lateral eye" id="ABBRID0E25AG" xlink:type="simple">ALE</abbrev>: 0.06, <abbrev xmlns:xlink="http://www.w3.org/1999/xlink" xlink:title="anterior median eye" id="ABBRID0E65AG" xlink:type="simple">AME</abbrev>–<abbrev xmlns:xlink="http://www.w3.org/1999/xlink" xlink:title="posterior median eye" id="ABBRID0ED6AG" xlink:type="simple">PME</abbrev>: 0.08, <abbrev xmlns:xlink="http://www.w3.org/1999/xlink" xlink:title="anterior lateral eye" id="ABBRID0EH6AG" xlink:type="simple">ALE</abbrev>–<abbrev xmlns:xlink="http://www.w3.org/1999/xlink" xlink:title="posterior lateral eye" id="ABBRID0EL6AG" xlink:type="simple">PLE</abbrev>: 0.02, <abbrev xmlns:xlink="http://www.w3.org/1999/xlink" xlink:title="posterior median eye" id="ABBRID0EP6AG" xlink:type="simple">PME</abbrev>–<abbrev xmlns:xlink="http://www.w3.org/1999/xlink" xlink:title="posterior median eye" id="ABBRID0ET6AG" xlink:type="simple">PME</abbrev>: 0.10, <abbrev xmlns:xlink="http://www.w3.org/1999/xlink" xlink:title="posterior median eye" id="ABBRID0EX6AG" xlink:type="simple">PME</abbrev>–<abbrev xmlns:xlink="http://www.w3.org/1999/xlink" xlink:title="posterior lateral eye" id="ABBRID0E26AG" xlink:type="simple">PLE</abbrev>: 0.11. Leg measurements: I: 9.68 (3.28, 2.97, 2.09, 1.34); II: 7.84 (2.56, 2.31, 1.88, 1.09); III: 7.32 (2.56, 1.94, 1.88, 0.94); IV: 10.20 (3.44, 2.97, 2.66, 1.13). Chelicerae with six promarginal and five retromarginal teeth. Palp: patellar apophysis short, its length approximately half length of patella, finger-shaped (Figure <xref ref-type="fig" rid="F5">5C</xref>); <abbrev xmlns:xlink="http://www.w3.org/1999/xlink" xlink:title="retrolateral tibial apophysis" id="ABBRID0EDABG" xlink:type="simple">RTA</abbrev> narrow, pointed tip (Figure <xref ref-type="fig" rid="F5">5C</xref>); <abbrev xmlns:xlink="http://www.w3.org/1999/xlink" xlink:title="lateral tibial apophysis" id="ABBRID0ELABG" xlink:type="simple">LTA</abbrev> short, approximately 1/4 length of <abbrev xmlns:xlink="http://www.w3.org/1999/xlink" xlink:title="retrolateral tibial apophysis" id="ABBRID0EPABG" xlink:type="simple">RTA</abbrev> (Figure <xref ref-type="fig" rid="F5">5C</xref>); cymbial furrow long, subequal to 1/2 length of cymbium (Figure <xref ref-type="fig" rid="F5">5C</xref>); embolus filiform, beginning at 5 o’clock position (Figure <xref ref-type="fig" rid="F5">5A, B</xref>); conductor short, horizontally directed (Figure <xref ref-type="fig" rid="F5">5A</xref>); base of conductor with one outgrowth (Figure <xref ref-type="fig" rid="F5">5A</xref>); lamella of the conductor located behind the outgrowth (Figure <xref ref-type="fig" rid="F5">5C</xref>); median apophysis small, spoon-shaped (Figure <xref ref-type="fig" rid="F5">5B–C</xref>).</p><p><bold>Female</bold> (one of the paratype, IZCAS-Ar34071): Total length 6.99. Carapace 3.21 long, 2.24 wide. Abdomen 3.78 long, 2.44 wide. Eye diameters and interdistances: <abbrev xmlns:xlink="http://www.w3.org/1999/xlink" xlink:title="anterior median eye" id="ABBRID0ETBBG" xlink:type="simple">AME</abbrev>: 0.06, <abbrev xmlns:xlink="http://www.w3.org/1999/xlink" xlink:title="anterior lateral eye" id="ABBRID0EXBBG" xlink:type="simple">ALE</abbrev>: 0.12, <abbrev xmlns:xlink="http://www.w3.org/1999/xlink" xlink:title="posterior median eye" id="ABBRID0E2BBG" xlink:type="simple">PME</abbrev>: 0.11, <abbrev xmlns:xlink="http://www.w3.org/1999/xlink" xlink:title="posterior lateral eye" id="ABBRID0E6BBG" xlink:type="simple">PLE</abbrev>: 0.12; <abbrev xmlns:xlink="http://www.w3.org/1999/xlink" xlink:title="anterior median eye" id="ABBRID0EDCBG" xlink:type="simple">AME</abbrev>–<abbrev xmlns:xlink="http://www.w3.org/1999/xlink" xlink:title="anterior median eye" id="ABBRID0EHCBG" xlink:type="simple">AME</abbrev>: 0.07, <abbrev xmlns:xlink="http://www.w3.org/1999/xlink" xlink:title="anterior median eye" id="ABBRID0ELCBG" xlink:type="simple">AME</abbrev>–<abbrev xmlns:xlink="http://www.w3.org/1999/xlink" xlink:title="anterior lateral eye" id="ABBRID0EPCBG" xlink:type="simple">ALE</abbrev>: 0.04, <abbrev xmlns:xlink="http://www.w3.org/1999/xlink" xlink:title="anterior median eye" id="ABBRID0ETCBG" xlink:type="simple">AME</abbrev>–<abbrev xmlns:xlink="http://www.w3.org/1999/xlink" xlink:title="posterior median eye" id="ABBRID0EXCBG" xlink:type="simple">PME</abbrev>: 0.08, <abbrev xmlns:xlink="http://www.w3.org/1999/xlink" xlink:title="anterior lateral eye" id="ABBRID0E2CBG" xlink:type="simple">ALE</abbrev>–<abbrev xmlns:xlink="http://www.w3.org/1999/xlink" xlink:title="posterior lateral eye" id="ABBRID0E6CBG" xlink:type="simple">PLE</abbrev>: 0.04, <abbrev xmlns:xlink="http://www.w3.org/1999/xlink" xlink:title="posterior median eye" id="ABBRID0EDDBG" xlink:type="simple">PME</abbrev>–<abbrev xmlns:xlink="http://www.w3.org/1999/xlink" xlink:title="posterior median eye" id="ABBRID0EHDBG" xlink:type="simple">PME</abbrev>: 0.09, <abbrev xmlns:xlink="http://www.w3.org/1999/xlink" xlink:title="posterior median eye" id="ABBRID0ELDBG" xlink:type="simple">PME</abbrev>–<abbrev xmlns:xlink="http://www.w3.org/1999/xlink" xlink:title="posterior lateral eye" id="ABBRID0EPDBG" xlink:type="simple">PLE</abbrev>: 0.09. Leg measurements: I: 9.55 (3.72, 2.56, 2.12, 1.15); II: 8.49 (3.72, 2.28, 1.53, 0.96); III: 7.89 <!--PageBreak--><!--PageBreak-->(3.09, 2.12, 1.73, 0.95); IV: 10.71 (4.11, 3.14, 2.05, 1.41). Chelicerae with five promarginal and five retromarginal teeth. Epigyne: teeth short, about 1/4 atrial length, located near the atrial lateral margins (Figure <xref ref-type="fig" rid="F6">6A</xref>); atrium small, occupying 1/8 epigynal plate (Figure <xref ref-type="fig" rid="F6">6A</xref>); copulatory ducts broad, occupying 3/4 epigynal plate (Figure <xref ref-type="fig" rid="F6">6B</xref>); spermathecae bean-shaped with complex lumen and posterior, stay away from each other, and below the copulatory ducts (Figure <xref ref-type="fig" rid="F6">6B</xref>); spermathecal heads long, stretched to the back (Figure <xref ref-type="fig" rid="F6">6B</xref>).</p></tp:treatment-sec><tp:treatment-sec sec-type="variation" id="SECID0EKEBG"><title>Variation.</title><p>Total length: males 4.17–6.41 (n = 4); females 4.40–6.99 (n = 4).</p></tp:treatment-sec><tp:treatment-sec sec-type="distribution" id="SECID0EPEBG"><title>Distribution.</title><p>Males and females of this species were collected from Luotian Cave, Guilin City, Guangxi Zhuang Autonomous Region, China (Figure <xref ref-type="fig" rid="F8">8</xref>).</p></tp:treatment-sec><tp:treatment-sec><!--Section generated to contain objects referenced in tp:taxon-treatment.--><fig id="F8" position="float" orientation="portrait"><label>Figure 8.</label><caption><p>Localities of <italic><tp:taxon-name><tp:taxon-name-part taxon-name-part-type="genus" reg="Guilotes">Guilotes</tp:taxon-name-part></tp:taxon-name></italic> species in China. <bold>1</bold><italic><tp:taxon-name><tp:taxon-name-part taxon-name-part-type="genus" reg="Guilotes">G.</tp:taxon-name-part><tp:taxon-name-part taxon-name-part-type="species" reg="ludiensis">ludiensis</tp:taxon-name-part></tp:taxon-name></italic> sp. n. <bold>2</bold><italic><tp:taxon-name><tp:taxon-name-part taxon-name-part-type="genus" reg="Guilotes">G.</tp:taxon-name-part><tp:taxon-name-part taxon-name-part-type="species" reg="qingshitanensis">qingshitanensis</tp:taxon-name-part></tp:taxon-name></italic> sp. n. <bold>3</bold><italic><tp:taxon-name><tp:taxon-name-part taxon-name-part-type="genus" reg="Guilotes">G.</tp:taxon-name-part><tp:taxon-name-part taxon-name-part-type="species" reg="xingpingensis">xingpingensis</tp:taxon-name-part></tp:taxon-name></italic> sp. n. <bold>4</bold><italic><tp:taxon-name><tp:taxon-name-part taxon-name-part-type="genus" reg="Guilotes">G.</tp:taxon-name-part><tp:taxon-name-part taxon-name-part-type="species" reg="yandongensis">yandongensis</tp:taxon-name-part></tp:taxon-name></italic> sp. n.</p></caption><graphic xmlns:xlink="http://www.w3.org/1999/xlink" xlink:href="zookeys-802-001-g008.jpg" position="float" orientation="portrait" xlink:type="simple" id="oo_246644.jpg"/></fig></tp:treatment-sec></tp:taxon-treatment>
