# Supplementary material for: Guilotes, a new genus of Coelotinae spiders from Guangxi Zhuang Autonomous Region, China (Araneae, Agelenidae)
Source: Zookeys. 2018 Dec 4;(802):1–17. doi: 10.3897/zookeys.802.29913 (PMC6290050; doi:10.3897/zookeys.802.29913)
Supplement: XML Treatment for Guilotes yandongensis [file zookeys.802.29913-treatment5.xml]

<!DOCTYPE tp:taxon-treatment
  PUBLIC "-//TaxonX//DTD Taxonomic Treatment Publishing DTD v0 20100105//EN" "tax-treatment-NSO.dtd">
<tp:taxon-treatment xmlns:tp="http://www.plazi.org/taxpub"><tp:treatment-meta><kwd-group><label>Taxon classification</label><kwd><named-content xmlns:xlink="http://www.w3.org/1999/xlink" content-type="kingdom">Animalia</named-content></kwd><kwd><named-content xmlns:xlink="http://www.w3.org/1999/xlink" content-type="order">Araneae</named-content></kwd><kwd><named-content xmlns:xlink="http://www.w3.org/1999/xlink" content-type="family">Agelenidae</named-content></kwd></kwd-group><mixed-citation publication-type="journal"><person-group><name><surname>Li</surname><given-names>Bing</given-names></name><name><surname>Zhao</surname><given-names>Zhe</given-names></name><name><surname>Chen</surname><given-names>Haifeng</given-names></name><name><surname>Wu</surname><given-names>Zhiyan</given-names></name><name><surname>Zhang</surname><given-names>Chuntian</given-names></name><name><surname>Li</surname><given-names>Shuqiang</given-names></name></person-group><article-title><italic><tp:taxon-name><tp:taxon-name-part taxon-name-part-type="genus" reg="Guilotes">Guilotes</tp:taxon-name-part></tp:taxon-name></italic>, a new genus of <tp:taxon-name><tp:taxon-name-part taxon-name-part-type="subfamily">Coelotinae</tp:taxon-name-part></tp:taxon-name> spiders from Guangxi Zhuang Autonomous Region, China (<tp:taxon-name><tp:taxon-name-part taxon-name-part-type="order">Araneae</tp:taxon-name-part></tp:taxon-name>, <tp:taxon-name><tp:taxon-name-part taxon-name-part-type="family">Agelenidae</tp:taxon-name-part></tp:taxon-name>)</article-title><source>Zookeys</source><day>4</day><month>12</month><year>2018</year><volume>2018</volume><issue>802</issue><fpage>1</fpage><lpage>17</lpage><pub-id pub-id-type="doi">10.3897/zookeys.802.29913</pub-id></mixed-citation></tp:treatment-meta><tp:nomenclature><tp:taxon-name>
                <tp:taxon-name-part taxon-name-part-type="genus" reg="Guilotes">Guilotes</tp:taxon-name-part>
                <tp:taxon-name-part taxon-name-part-type="species" reg="yandongensis">yandongensis</tp:taxon-name-part>
                <object-id xmlns:xlink="http://www.w3.org/1999/xlink" content-type="zoobank" xlink:type="simple">http://zoobank.org/315FCE4E-69D1-4138-994C-8953E4A8F0E8</object-id>
              </tp:taxon-name><tp:taxon-authority>Z. Zhao &amp; S. Li</tp:taxon-authority><tp:taxon-status xmlns:xlink="http://www.w3.org/1999/xlink" xlink:type="simple">sp. n.</tp:taxon-status><xref ref-type="fig" rid="F7">Figs 7</xref><xref ref-type="fig" rid="F8">, 8</xref></tp:nomenclature><tp:treatment-sec sec-type="type material" id="SECID0EKGBG"><title>Type material.</title><p><bold>Holotype</bold> ♀ (IZCAS-Ar34075, zz392, <ext-link xmlns:xlink="http://www.w3.org/1999/xlink" ext-link-type="gen" xlink:href="KY778813" xlink:type="simple">KY778813</ext-link>): China: Guangxi Zhuang Autonomous Region: Baise City: Debao County, Yandong Town, Xingwang Village, Podi Cave, <named-content xmlns:xlink="http://www.w3.org/1999/xlink" content-type="dwc:verbatimCoordinates" xlink:type="simple"><named-content content-type="geo-json" specific-use="{&#34;type&#34;:&#34;Point&#34;,&#34;coordinates&#34;:[110.243283,23.237800]}" id="NCID0E1GBG" xlink:type="simple">23°14.268'N, 110°14.597'E</named-content></named-content>, elevation: 632 m, 9.XII.2012, Z. Zhao and Z. Chen leg. <bold>Paratypes</bold>: 2♀♀ (IZCAS-Ar34076, Ar34077), same cave as holotype, 11.XII.2015, X. Zhang and Z. Chen leg.</p></tp:treatment-sec><tp:treatment-sec sec-type="etymology" id="SECID0EAHBG"><title>Etymology.</title><p>The specific name is an adjective and refers to the type locality, Podi Cave.</p></tp:treatment-sec><tp:treatment-sec sec-type="diagnosis" id="SECID0EFHBG"><title>Diagnosis.</title><p>Females of <italic><tp:taxon-name><tp:taxon-name-part taxon-name-part-type="genus" reg="Guilotes">Guilotes</tp:taxon-name-part><tp:taxon-name-part taxon-name-part-type="species" reg="yandongensis">yandongensis</tp:taxon-name-part></tp:taxon-name></italic> sp. n. can be differ from <italic><tp:taxon-name><tp:taxon-name-part taxon-name-part-type="genus" reg="Guilotes">G.</tp:taxon-name-part><tp:taxon-name-part taxon-name-part-type="species" reg="qingshitanensis">qingshitanensis</tp:taxon-name-part></tp:taxon-name></italic> sp. n. by having the epigynal teeth (Figure <xref ref-type="fig" rid="F7">7A</xref>) and wide fertilization duct (Figure <xref ref-type="fig" rid="F7">7B</xref>); they differ from <italic><tp:taxon-name><tp:taxon-name-part taxon-name-part-type="genus" reg="Guilotes">G.</tp:taxon-name-part><tp:taxon-name-part taxon-name-part-type="species" reg="ludiensis">ludiensis</tp:taxon-name-part></tp:taxon-name></italic> sp. n. and <italic><tp:taxon-name><tp:taxon-name-part taxon-name-part-type="genus" reg="Guilotes">G.</tp:taxon-name-part><tp:taxon-name-part taxon-name-part-type="species" reg="xingpingensis">xingpingensis</tp:taxon-name-part></tp:taxon-name></italic> sp. n. by the copulatory ducts with folded lateral margin (Figure <xref ref-type="fig" rid="F7">7B</xref>).</p><fig id="F7" position="float" orientation="portrait"><label>Figure 7.</label><caption><p>Epigyne and habitus of <italic><tp:taxon-name><tp:taxon-name-part taxon-name-part-type="genus" reg="Guilotes">Guilotes</tp:taxon-name-part><tp:taxon-name-part taxon-name-part-type="species" reg="yandongensis">yandongensis</tp:taxon-name-part></tp:taxon-name></italic> sp. n. <bold>A</bold> Epigyne, ventral <bold>B</bold> Vulva, dorsal <bold>C</bold> Female habitus, dorsal <bold>D</bold> Female habitus, ventral <bold>E</bold> Female habitus, lateral. Scale bars equal for <bold>C–E</bold>.</p></caption><graphic xmlns:xlink="http://www.w3.org/1999/xlink" xlink:href="zookeys-802-001-g007.jpg" position="float" orientation="portrait" xlink:type="simple" id="oo_246643.jpg"/></fig></tp:treatment-sec><tp:treatment-sec sec-type="description" id="SECID0EHKBG"><title>Description.</title><p><bold>Female</bold> (holotype, IZCAS-Ar34075): Total length 5.77. Carapace 2.51 long, 1.61 wide. Abdomen 3.26 long, 2.05 wide. Eye diameters and interdistances: <abbrev xmlns:xlink="http://www.w3.org/1999/xlink" xlink:title="anterior median eye" id="ABBRID0EPKBG" xlink:type="simple">AME</abbrev>: 0.08, <abbrev xmlns:xlink="http://www.w3.org/1999/xlink" xlink:title="anterior lateral eye" id="ABBRID0ETKBG" xlink:type="simple">ALE</abbrev>: 0.12, <abbrev xmlns:xlink="http://www.w3.org/1999/xlink" xlink:title="posterior median eye" id="ABBRID0EXKBG" xlink:type="simple">PME</abbrev>: 0.12, <abbrev xmlns:xlink="http://www.w3.org/1999/xlink" xlink:title="posterior lateral eye" id="ABBRID0E2KBG" xlink:type="simple">PLE</abbrev>: 0.12; <abbrev xmlns:xlink="http://www.w3.org/1999/xlink" xlink:title="anterior median eye" id="ABBRID0E6KBG" xlink:type="simple">AME</abbrev>–<abbrev xmlns:xlink="http://www.w3.org/1999/xlink" xlink:title="anterior median eye" id="ABBRID0EDLBG" xlink:type="simple">AME</abbrev>: 0.04, <abbrev xmlns:xlink="http://www.w3.org/1999/xlink" xlink:title="anterior median eye" id="ABBRID0EHLBG" xlink:type="simple">AME</abbrev>–<abbrev xmlns:xlink="http://www.w3.org/1999/xlink" xlink:title="anterior lateral eye" id="ABBRID0ELLBG" xlink:type="simple">ALE</abbrev>: 0.04, <abbrev xmlns:xlink="http://www.w3.org/1999/xlink" xlink:title="anterior median eye" id="ABBRID0EPLBG" xlink:type="simple">AME</abbrev>–<abbrev xmlns:xlink="http://www.w3.org/1999/xlink" xlink:title="posterior median eye" id="ABBRID0ETLBG" xlink:type="simple">PME</abbrev>: 0.08, <abbrev xmlns:xlink="http://www.w3.org/1999/xlink" xlink:title="anterior lateral eye" id="ABBRID0EXLBG" xlink:type="simple">ALE</abbrev>–<abbrev xmlns:xlink="http://www.w3.org/1999/xlink" xlink:title="posterior lateral eye" id="ABBRID0E2LBG" xlink:type="simple">PLE</abbrev>: 0.05, <abbrev xmlns:xlink="http://www.w3.org/1999/xlink" xlink:title="posterior median eye" id="ABBRID0E6LBG" xlink:type="simple">PME</abbrev>–<abbrev xmlns:xlink="http://www.w3.org/1999/xlink" xlink:title="posterior median eye" id="ABBRID0EDMBG" xlink:type="simple">PME</abbrev>: 0.09, <abbrev xmlns:xlink="http://www.w3.org/1999/xlink" xlink:title="posterior median eye" id="ABBRID0EHMBG" xlink:type="simple">PME</abbrev>–<abbrev xmlns:xlink="http://www.w3.org/1999/xlink" xlink:title="posterior lateral eye" id="ABBRID0ELMBG" xlink:type="simple">PLE</abbrev>: 0.07. Leg measurements: I: 7.49 (2.81, 2.34, 1.25, 1.09); II: 7.11 (2.67, 2.03, 1.38, 1.03); III: 6.32 (2.19, 1.88, 1.47, 0.78); IV: 8.65 (2.81, 2.59, 2.19, 1.06). Chelicerae with four promarginal and five retromarginal teeth. Epigyne: teeth short, subequal to 1/3 atrial length, located far from the atrial lateral margins (Figure <xref ref-type="fig" rid="F7">7A</xref>); atrium small, occupying less than 1/8 epigynal plate (Figure <xref ref-type="fig" rid="F7">7A</xref>); copulatory ducts broad, occupying 3/4 epigynal plate, with folded lateral margin (Figure <xref ref-type="fig" rid="F7">7B</xref>); spermathecae long (Figure <xref ref-type="fig" rid="F7">7B</xref>); spermathecal heads long, stretched to the back (Figure <xref ref-type="fig" rid="F7">7B</xref>); spermathecal stalks long, lengthening along the margin of copulatory ducts (Figure <xref ref-type="fig" rid="F7">7B</xref>).</p></tp:treatment-sec><tp:treatment-sec sec-type="variation" id="SECID0EHNBG"><title>Variation.</title><p>Total length: females 5.77–8.85 (n=3).</p></tp:treatment-sec><tp:treatment-sec sec-type="distribution" id="SECID0EMNBG"><title>Distribution.</title><p>All specimens of this species were collected from Podi Cave, Baise City, Guangxi Zhuang Autonomous Region, China (Figure <xref ref-type="fig" rid="F8">8</xref>).</p><fig id="F8" position="float" orientation="portrait"><label>Figure 8.</label><caption><p>Localities of <italic><tp:taxon-name><tp:taxon-name-part taxon-name-part-type="genus" reg="Guilotes">Guilotes</tp:taxon-name-part></tp:taxon-name></italic> species in China. <bold>1</bold><italic><tp:taxon-name><tp:taxon-name-part taxon-name-part-type="genus" reg="Guilotes">G.</tp:taxon-name-part><tp:taxon-name-part taxon-name-part-type="species" reg="ludiensis">ludiensis</tp:taxon-name-part></tp:taxon-name></italic> sp. n. <bold>2</bold><italic><tp:taxon-name><tp:taxon-name-part taxon-name-part-type="genus" reg="Guilotes">G.</tp:taxon-name-part><tp:taxon-name-part taxon-name-part-type="species" reg="qingshitanensis">qingshitanensis</tp:taxon-name-part></tp:taxon-name></italic> sp. n. <bold>3</bold><italic><tp:taxon-name><tp:taxon-name-part taxon-name-part-type="genus" reg="Guilotes">G.</tp:taxon-name-part><tp:taxon-name-part taxon-name-part-type="species" reg="xingpingensis">xingpingensis</tp:taxon-name-part></tp:taxon-name></italic> sp. n. <bold>4</bold><italic><tp:taxon-name><tp:taxon-name-part taxon-name-part-type="genus" reg="Guilotes">G.</tp:taxon-name-part><tp:taxon-name-part taxon-name-part-type="species" reg="yandongensis">yandongensis</tp:taxon-name-part></tp:taxon-name></italic> sp. n.</p></caption><graphic xmlns:xlink="http://www.w3.org/1999/xlink" xlink:href="zookeys-802-001-g008.jpg" position="float" orientation="portrait" xlink:type="simple" id="oo_246644.jpg"/></fig><!--PageBreak--><!--PageBreak--></tp:treatment-sec></tp:taxon-treatment>
